# Supplementary material for: Poly[[bis­{μ2-1,2-bis­[(1H-imidazol-1-yl)meth­yl]benzene}(μ4-9,10-dioxo-9,10-dihydro­anthracene-1,4,5,8-tetra­carbox­yl­ato)dicobalt(II)] dihydrate]
Source: Acta Crystallogr Sect E Struct Rep Online. 2013 Feb 6;69(Pt 3):m136. doi: 10.1107/S160053681202716X (PMC3588523; doi:10.1107/S160053681202716X)
Supplement: Supplementary file 1 [file e-69-0m136-sup1.cif]

##############################################################################
#                                                                            #
# This CIF contains the data in a paper accepted for publication in          #
# Acta Crystallographica Section E. It conforms to the requirements of       #
# Notes for Authors for Acta Crystallographica Section E, and has been       #
# peer reviewed under the auspices of the IUCr Commission on Journals.       #
#                                                                            #
# Full details of the Crystallographic Information File format               #
# are given in the paper "The Crystallographic Information File (CIF):       #
# a New Standard Archive File for Crystallography" by S. R. Hall, F. H.      #
# Allen and I. D. Brown [Acta Cryst. (1991), A47, 655-685].                  #
#                                                                            #
# The current version of the core CIF dictionary is obtainable from          #
# ftp://ftp.iucr.org/pub/cif_core.dic.                                       #
#                                                                            #
# Software is freely available for graphical display of the structure(s)     #
# in this CIF. For information consult the CIF software page                 #
# http://www.iucr.org/resources/cif/software.                                #
#                                                                            #
# This file may be used for bona fide research purposes within the           #
# scientific community so long as proper attribution is given to the journal # 
# article from which it was obtained.                                        #
#                                                                            #
##############################################################################
data_I
_audit_creation_method     SHELXL-97
_chemical_name_systematic
;
Poly[[bis{\m~2~-1,2-bis[(1<i>H</i>-imidazol-1-yl)methyl]benzene}(\m~4~-
9,10-dioxo-9,10-dihydroanthracene-1,4,5,8-tetracarboxylato)dicobalt(II)]
monohydrate]
;
_chemical_name_common     ?
_chemical_formula_moiety     'C46 H32 Co2 N8 O10, 2(H2 O)'
_chemical_formula_sum     'C46 H36 Co2 N8 O12'
_chemical_formula_iupac     '[Co2 (C18 H4 O10) (C14 H14 N4)2], H2 O'
_chemical_formula_weight     1010.68
_chemical_melting_point     ?
_symmetry_cell_setting     triclinic
_symmetry_space_group_name_H-M     'P -1'
_symmetry_space_group_name_Hall     '-P 1'
loop_
    _symmetry_equiv_pos_as_xyz
    'x, y, z'
    '-x, -y, -z'
_cell_length_a     9.561(4)
_cell_length_b     10.594(5)
_cell_length_c     12.436(5)
_cell_angle_alpha     107.095(7)
_cell_angle_beta     102.454(6)
_cell_angle_gamma     106.551(6)
_cell_volume     1090.7(8)
_cell_formula_units_Z     1
_cell_measurement_reflns_used     5133
_cell_measurement_theta_min     2.24
_cell_measurement_theta_max     27.61
_cell_measurement_temperature     296(2)
_exptl_crystal_description     'block '
_exptl_crystal_colour     'red '
_exptl_crystal_size_max     0.43
_exptl_crystal_size_mid     0.36
_exptl_crystal_size_min     0.28
_exptl_crystal_density_diffrn     1.539
_exptl_crystal_density_meas     ?
_exptl_crystal_density_method     'not measured'
_exptl_crystal_F_000     518
_exptl_absorpt_coefficient_mu     0.830
_exptl_absorpt_correction_type     multi-scan
_exptl_absorpt_process_details     '(SADABS; Bruker, 2000)'
_exptl_absorpt_correction_T_min     0.7167
_exptl_absorpt_correction_T_max     0.8008
_exptl_special_details
;
Anal. Calcd. for C~23~H~18~Co~1~N~4~O~6~: C, 54.66; H, 3.59; N, 11.09%. Found:
C, 54.34; H, 3.37; N, 10.86%. FT---IR data (KBr pellets, cm^-1^):
3359(<i>m</i>), 3140(w), 3111(<i>m</i>), 15109(<i>m</i>), 1455(w),
1078(<i>m</i>), 754(<i>m</i>), 732(w), 685(<i>m</i>).
;
_diffrn_ambient_temperature     296(2)
_diffrn_radiation_type     'MoK\a'
_diffrn_radiation_wavelength     0.71073
_diffrn_radiation_source     'sealed tube'
_diffrn_radiation_monochromator     'graphite'
_diffrn_measurement_device_type     'Bruker SMART CCD area-detector'
_diffrn_measurement_method     'phi and omega scans'
_diffrn_detector_area_resol_mean     ?
_diffrn_reflns_number     10020
_diffrn_reflns_av_R_equivalents     0.0450
_diffrn_reflns_av_sigmaI/netI     0.0489
_diffrn_reflns_theta_min     1.81
_diffrn_reflns_theta_max     25.00
_diffrn_reflns_theta_full     25.00
_diffrn_measured_fraction_theta_max     0.982
_diffrn_measured_fraction_theta_full     0.982
_diffrn_reflns_limit_h_min     -11
_diffrn_reflns_limit_h_max     11
_diffrn_reflns_limit_k_min     -12
_diffrn_reflns_limit_k_max     12
_diffrn_reflns_limit_l_min     -14
_diffrn_reflns_limit_l_max     14
_diffrn_standards_number     ?
_diffrn_standards_interval_count     ?
_diffrn_standards_interval_time     ?
_diffrn_standards_decay_%     ?
_refine_special_details
;
Refinement of <i>F</i>^2^ against ALL reflections. The weighted <i>R</i>-factor
<i>wR</i> and goodness of fit <i>S</i> are based on <i>F</i>^2^, conventional
<i>R</i>-factors <i>R</i> are based on <i>F</i>, with <i>F</i> set to zero for
negative <i>F</i>^2^. The threshold expression of <i>F</i>^2^ >
\s(<i>F</i>^2^) is used only for calculating <i>R</i>-factors(gt) <i>etc</i>.
and is not relevant to the choice of reflections for refinement.
<i>R</i>-factors based on <i>F</i>^2^ are statistically about twice as large
as those based on <i>F</i>, and <i>R</i>- factors based on ALL data will be
even larger.
;
_reflns_number_total     3787
_reflns_number_gt     3411
_reflns_threshold_expression     I>2sigma(I)
_refine_ls_structure_factor_coef     Fsqd
_refine_ls_matrix_type     full
_refine_ls_R_factor_all     0.0375
_refine_ls_R_factor_gt     0.0324
_refine_ls_wR_factor_gt     0.0871
_refine_ls_wR_factor_ref     0.0905
_refine_ls_goodness_of_fit_ref     1.044
_refine_ls_restrained_S_all     1.044
_refine_ls_number_reflns     3787
_refine_ls_number_parameters     315
_refine_ls_number_restraints     0
_refine_ls_hydrogen_treatment     mixed
_refine_ls_weighting_scheme     calc
_refine_ls_weighting_details
         'calc w=1/[\s^2^(Fo^2^)+(0.0366P)^2^+0.4627P] where P=(Fo^2^+2Fc^2^)/3'
_atom_sites_solution_hydrogens     geom
_atom_sites_solution_primary     direct
_atom_sites_solution_secondary     difmap
_refine_ls_shift/su_max     0.001
_refine_ls_shift/su_mean     0.000
_refine_diff_density_max     0.393
_refine_diff_density_min     -0.319
_refine_ls_extinction_method     none
_refine_ls_extinction_coef     ?
loop_
    _atom_type_symbol
    _atom_type_description
    _atom_type_scat_dispersion_real
    _atom_type_scat_dispersion_imag
    _atom_type_scat_source
    'C' 'C' 0.0033 0.0016
                         'International Tables Vol C Tables 4.2.6.8 and 6.1.1.4'
    'H' 'H' 0.0000 0.0000
                         'International Tables Vol C Tables 4.2.6.8 and 6.1.1.4'
    'Co' 'Co' 0.3494 0.9721
                         'International Tables Vol C Tables 4.2.6.8 and 6.1.1.4'
    'N' 'N' 0.0061 0.0033
                         'International Tables Vol C Tables 4.2.6.8 and 6.1.1.4'
    'O' 'O' 0.0106 0.0060
                         'International Tables Vol C Tables 4.2.6.8 and 6.1.1.4'
_computing_data_collection     'SMART (Bruker, 2000)'
_computing_cell_refinement     'SAINT (Bruker, 2000)'
_computing_data_reduction     'SAINT (Bruker, 2000)'
_computing_structure_solution     'SHELXS97 (Sheldrick, 2008)'
_computing_structure_refinement     'SHELXL97 (Sheldrick, 2008)'
_computing_molecular_graphics     'SHELXTL (Sheldrick, 2008)'
_computing_publication_material     'SHELXTL (Sheldrick, 2008)'
loop_
    _atom_site_type_symbol
    _atom_site_label
    _atom_site_fract_x
    _atom_site_fract_y
    _atom_site_fract_z
    _atom_site_U_iso_or_equiv
    _atom_site_adp_type
    _atom_site_calc_flag
    _atom_site_refinement_flags
    _atom_site_occupancy
    _atom_site_symmetry_multiplicity
    _atom_site_disorder_assembly
    _atom_site_disorder_group
    C C1 0.3229(3) 0.2312(2) -0.08418(19) 0.0307(5) Uani d . 1 1 . .
    C C2 -0.1263(3) 0.3036(2) 0.1570(2) 0.0329(5) Uani d . 1 1 . .
    C C3 -0.0113(3) 0.2767(2) 0.09487(18) 0.0301(5) Uani d . 1 1 . .
    C C4 0.0924(3) 0.3922(2) 0.0854(2) 0.0377(5) Uani d . 1 1 . .
    H H4 0.0902 0.4823 0.1182 0.045 Uiso calc R 1 1 . .
    C C5 0.1986(3) 0.3753(2) 0.0281(2) 0.0362(5) Uani d . 1 1 . .
    H H5 0.2643 0.4533 0.0203 0.043 Uiso calc R 1 1 . .
    C C6 0.2080(3) 0.2425(2) -0.01795(18) 0.0286(5) Uani d . 1 1 . .
    C C7 0.1067(2) 0.1253(2) -0.00744(17) 0.0258(4) Uani d . 1 1 . .
    C C8 -0.0065(2) 0.1415(2) 0.04555(17) 0.0262(4) Uani d . 1 1 . .
    C C9 0.1271(2) -0.0137(2) -0.04162(17) 0.0263(4) Uani d . 1 1 . .
    C C10 0.3621(3) 0.1884(2) 0.23544(18) 0.0307(5) Uani d . 1 1 . .
    H H10 0.3323 0.2661 0.2552 0.037 Uiso calc R 1 1 . .
    C C11 0.2936(3) 0.0631(2) 0.24410(18) 0.0295(5) Uani d . 1 1 . .
    H H11 0.2085 0.0380 0.2692 0.035 Uiso calc R 1 1 . .
    C C12 0.4870(3) 0.0555(2) 0.17763(18) 0.0302(5) Uani d . 1 1 . .
    H H12 0.5576 0.0225 0.1495 0.036 Uiso calc R 1 1 . .
    C C13 0.3365(3) -0.1710(2) 0.19313(19) 0.0345(5) Uani d . 1 1 . .
    H H13A 0.4237 -0.1977 0.1848 0.041 Uiso calc R 1 1 . .
    H H13B 0.2499 -0.2302 0.1207 0.041 Uiso calc R 1 1 . .
    C C14 0.2956(3) -0.1986(2) 0.29720(19) 0.0319(5) Uani d . 1 1 . .
    C C15 0.1425(3) -0.2315(3) 0.2937(3) 0.0468(6) Uani d . 1 1 . .
    H H15 0.0691 -0.2373 0.2279 0.056 Uiso calc R 1 1 . .
    C C16 0.0982(4) -0.2559(3) 0.3875(3) 0.0635(9) Uani d . 1 1 . .
    H H16 -0.0041 -0.2765 0.3847 0.076 Uiso calc R 1 1 . .
    C C17 0.2054(4) -0.2496(3) 0.4845(3) 0.0601(9) Uani d . 1 1 . .
    H H17 0.1758 -0.2662 0.5471 0.072 Uiso calc R 1 1 . .
    C C18 0.3566(3) -0.2188(3) 0.4884(2) 0.0442(6) Uani d . 1 1 . .
    H H18 0.4283 -0.2161 0.5536 0.053 Uiso calc R 1 1 . .
    C C19 0.4047(3) -0.1913(2) 0.39615(19) 0.0305(5) Uani d . 1 1 . .
    C C20 0.5728(3) -0.1577(2) 0.4074(2) 0.0344(5) Uani d . 1 1 . .
    H H20A 0.5976 -0.1098 0.3545 0.041 Uiso calc R 1 1 . .
    H H20B 0.6361 -0.0934 0.4882 0.041 Uiso calc R 1 1 . .
    C C21 0.6999(3) -0.3245(3) 0.4543(2) 0.0467(6) Uani d . 1 1 . .
    H H21 0.7494 -0.2738 0.5356 0.056 Uiso calc R 1 1 . .
    C C22 0.5629(3) 0.6109(2) 0.26958(19) 0.0337(5) Uani d . 1 1 . .
    H H22 0.5005 0.6117 0.2013 0.040 Uiso calc R 1 1 . .
    C C23 0.7029(3) 0.5502(3) 0.3882(2) 0.0494(7) Uani d . 1 1 . .
    H H23 0.7557 0.4994 0.4172 0.059 Uiso calc R 1 1 . .
    Co Co1 0.58835(3) 0.33412(3) 0.13769(2) 0.02845(12) Uani d . 1 1 . .
    N N1 0.4836(2) 0.18355(19) 0.19274(15) 0.0304(4) Uani d . 1 1 . .
    N N2 0.3755(2) -0.02007(18) 0.20818(15) 0.0281(4) Uani d . 1 1 . .
    N N3 0.6159(2) 0.50944(18) 0.27147(16) 0.0315(4) Uani d . 1 1 . .
    N N4 0.6099(2) -0.28740(18) 0.37783(15) 0.0299(4) Uani d . 1 1 . .
    O O1 0.46596(18) 0.30258(17) -0.02288(13) 0.0351(4) Uani d . 1 1 . .
    O O2 0.2749(2) 0.16438(19) -0.19247(14) 0.0458(4) Uani d . 1 1 . .
    O O3 -0.22850(19) 0.33483(18) 0.09643(15) 0.0395(4) Uani d . 1 1 . .
    O O4 -0.1135(2) 0.29987(19) 0.25620(15) 0.0463(4) Uani d . 1 1 . .
    O O5 0.24715(17) -0.02029(16) -0.05752(13) 0.0331(4) Uani d . 1 1 . .
    O O6 0.9984(3) 0.0915(3) 0.3137(2) 0.0614(6) Uani d . 1 1 . .
    H H25 0.912(6) -0.001(6) 0.285(5) 0.15(2) Uiso d . 1 1 . .
    H H24 0.982(5) 0.161(5) 0.304(4) 0.108(17) Uiso d . 1 1 . .
loop_
    _atom_site_aniso_label
    _atom_site_aniso_U_11
    _atom_site_aniso_U_22
    _atom_site_aniso_U_33
    _atom_site_aniso_U_12
    _atom_site_aniso_U_13
    _atom_site_aniso_U_23
    C1 0.0325(14) 0.0336(11) 0.0336(11) 0.0138(10) 0.0166(10) 0.0177(9)
    C2 0.0306(13) 0.0294(10) 0.0355(12) 0.0101(10) 0.0150(10) 0.0060(9)
    C3 0.0253(12) 0.0362(11) 0.0287(10) 0.0134(9) 0.0093(9) 0.0100(9)
    C4 0.0377(15) 0.0327(11) 0.0452(13) 0.0163(10) 0.0185(11) 0.0115(10)
    C5 0.0343(14) 0.0347(11) 0.0417(12) 0.0115(10) 0.0169(11) 0.0156(10)
    C6 0.0246(12) 0.0375(11) 0.0260(10) 0.0129(9) 0.0095(9) 0.0131(9)
    C7 0.0227(12) 0.0346(10) 0.0226(9) 0.0123(9) 0.0096(8) 0.0109(8)
    C8 0.0236(12) 0.0342(11) 0.0235(10) 0.0129(9) 0.0097(8) 0.0111(8)
    C9 0.0239(12) 0.0368(11) 0.0198(9) 0.0123(9) 0.0098(8) 0.0099(8)
    C10 0.0369(13) 0.0357(11) 0.0288(10) 0.0204(10) 0.0158(10) 0.0147(9)
    C11 0.0325(13) 0.0379(11) 0.0277(10) 0.0183(10) 0.0164(9) 0.0157(9)
    C12 0.0330(13) 0.0370(11) 0.0299(11) 0.0175(10) 0.0166(10) 0.0164(9)
    C13 0.0487(15) 0.0312(11) 0.0289(11) 0.0174(10) 0.0166(10) 0.0135(9)
    C14 0.0412(14) 0.0271(10) 0.0342(11) 0.0156(10) 0.0180(10) 0.0144(9)
    C15 0.0380(16) 0.0479(14) 0.0630(16) 0.0172(12) 0.0190(13) 0.0297(13)
    C16 0.052(2) 0.074(2) 0.100(2) 0.0316(16) 0.0545(19) 0.0523(19)
    C17 0.082(2) 0.0705(19) 0.0719(19) 0.0419(18) 0.0586(19) 0.0506(16)
    C18 0.0666(19) 0.0486(14) 0.0380(13) 0.0318(13) 0.0300(13) 0.0252(11)
    C19 0.0419(14) 0.0270(10) 0.0304(11) 0.0170(10) 0.0189(10) 0.0125(8)
    C20 0.0415(15) 0.0262(10) 0.0347(11) 0.0146(10) 0.0132(10) 0.0081(9)
    C21 0.0584(18) 0.0495(14) 0.0289(12) 0.0294(14) 0.0056(11) 0.0077(10)
    C22 0.0423(15) 0.0307(11) 0.0283(11) 0.0150(10) 0.0114(10) 0.0105(9)
    C23 0.0604(19) 0.0484(15) 0.0432(14) 0.0346(14) 0.0079(13) 0.0150(12)
    Co1 0.0323(2) 0.02908(17) 0.03102(17) 0.01470(14) 0.01786(14) 0.01245(13)
    N1 0.0347(11) 0.0334(9) 0.0308(9) 0.0162(8) 0.0165(8) 0.0152(8)
    N2 0.0346(11) 0.0326(9) 0.0261(8) 0.0169(8) 0.0153(8) 0.0150(7)
    N3 0.0356(11) 0.0304(9) 0.0335(9) 0.0159(8) 0.0167(8) 0.0119(8)
    N4 0.0353(11) 0.0284(9) 0.0274(9) 0.0147(8) 0.0118(8) 0.0088(7)
    O1 0.0277(10) 0.0480(9) 0.0394(8) 0.0151(8) 0.0176(7) 0.0243(7)
    O2 0.0449(11) 0.0543(10) 0.0340(9) 0.0097(9) 0.0214(8) 0.0136(8)
    O3 0.0338(10) 0.0504(10) 0.0462(9) 0.0245(8) 0.0216(8) 0.0201(8)
    O4 0.0502(12) 0.0581(11) 0.0356(9) 0.0248(9) 0.0224(8) 0.0143(8)
    O5 0.0267(9) 0.0384(8) 0.0385(8) 0.0149(7) 0.0185(7) 0.0122(7)
    O6 0.0451(14) 0.0713(15) 0.0586(13) 0.0237(12) 0.0117(10) 0.0142(11)
_geom_special_details
;
All e.s.d.'s (except the e.s.d. in the dihedral angle between two l.s. planes)
are estimated using the full covariance matrix. The cell e.s.d.'s are taken
into account individually in the estimation of e.s.d.'s in distances, angles
and torsion angles; correlations between e.s.d.'s in cell parameters are only
used when they are defined by crystal symmetry. An approximate (isotropic)
treatment of cell e.s.d.'s is used for estimating e.s.d.'s involving l.s.
planes.
;
loop_
    _geom_bond_atom_site_label_1
    _geom_bond_atom_site_label_2
    _geom_bond_site_symmetry_2
    _geom_bond_distance
    _geom_bond_publ_flag
    C1 O2 . 1.230(3) ?
    C1 O1 . 1.283(3) ?
    C1 C6 . 1.519(3) ?
    C2 O4 . 1.226(3) ?
    C2 O3 . 1.283(3) ?
    C2 C3 . 1.517(3) ?
    C3 C4 . 1.392(3) ?
    C3 C8 . 1.401(3) ?
    C4 C5 . 1.382(3) ?
    C4 H4 . 0.9300 ?
    C5 C6 . 1.391(3) ?
    C5 H5 . 0.9300 ?
    C6 C7 . 1.401(3) ?
    C7 C8 . 1.408(3) ?
    C7 C9 . 1.489(3) ?
    C8 C9 2 1.488(3) ?
    C9 O5 . 1.223(3) ?
    C9 C8 2 1.488(3) ?
    C10 C11 . 1.349(3) ?
    C10 N1 . 1.384(3) ?
    C10 H10 . 0.9300 ?
    C11 N2 . 1.380(3) ?
    C11 H11 . 0.9300 ?
    C12 N1 . 1.325(3) ?
    C12 N2 . 1.337(3) ?
    C12 H12 . 0.9300 ?
    C13 N2 . 1.479(3) ?
    C13 C14 . 1.513(3) ?
    C13 H13A . 0.9700 ?
    C13 H13B . 0.9700 ?
    C14 C15 . 1.392(4) ?
    C14 C19 . 1.398(3) ?
    C15 C16 . 1.392(4) ?
    C15 H15 . 0.9300 ?
    C16 C17 . 1.374(5) ?
    C16 H16 . 0.9300 ?
    C17 C18 . 1.374(4) ?
    C17 H17 . 0.9300 ?
    C18 C19 . 1.400(3) ?
    C18 H18 . 0.9300 ?
    C19 C20 . 1.509(3) ?
    C20 N4 . 1.478(3) ?
    C20 H20A . 0.9700 ?
    C20 H20B . 0.9700 ?
    C21 C23 1_545 1.352(3) ?
    C21 N4 . 1.364(3) ?
    C21 H21 . 0.9300 ?
    C22 N3 . 1.316(3) ?
    C22 N4 1_565 1.336(3) ?
    C22 H22 . 0.9300 ?
    C23 C21 1_565 1.352(3) ?
    C23 N3 . 1.376(3) ?
    C23 H23 . 0.9300 ?
    Co1 O3 1_655 1.9267(17) ?
    Co1 O1 . 1.9610(17) ?
    Co1 N3 . 2.0008(18) ?
    Co1 N1 . 2.0110(18) ?
    N4 C22 1_545 1.336(3) ?
    O3 Co1 1_455 1.9267(17) ?
    O6 H25 . 0.99(6) ?
    O6 H24 . 0.83(5) ?
loop_
    _geom_angle_atom_site_label_1
    _geom_angle_atom_site_label_2
    _geom_angle_atom_site_label_3
    _geom_angle_site_symmetry_1
    _geom_angle_site_symmetry_3
    _geom_angle
    _geom_angle_publ_flag
    O2 C1 O1 . . 124.1(2) ?
    O2 C1 C6 . . 119.3(2) ?
    O1 C1 C6 . . 116.41(18) ?
    O4 C2 O3 . . 126.4(2) ?
    O4 C2 C3 . . 121.2(2) ?
    O3 C2 C3 . . 112.36(19) ?
    C4 C3 C8 . . 118.88(19) ?
    C4 C3 C2 . . 118.03(19) ?
    C8 C3 C2 . . 123.08(19) ?
    C5 C4 C3 . . 121.2(2) ?
    C5 C4 H4 . . 119.4 ?
    C3 C4 H4 . . 119.4 ?
    C4 C5 C6 . . 120.5(2) ?
    C4 C5 H5 . . 119.8 ?
    C6 C5 H5 . . 119.8 ?
    C5 C6 C7 . . 119.27(19) ?
    C5 C6 C1 . . 117.40(19) ?
    C7 C6 C1 . . 123.23(19) ?
    C6 C7 C8 . . 120.01(19) ?
    C6 C7 C9 . . 120.37(18) ?
    C8 C7 C9 . . 119.38(18) ?
    C3 C8 C7 . . 119.98(19) ?
    C3 C8 C9 . 2 120.16(18) ?
    C7 C8 C9 . 2 119.73(18) ?
    O5 C9 C8 . 2 120.24(19) ?
    O5 C9 C7 . . 120.15(19) ?
    C8 C9 C7 2 . 119.39(18) ?
    C11 C10 N1 . . 109.68(19) ?
    C11 C10 H10 . . 125.2 ?
    N1 C10 H10 . . 125.2 ?
    C10 C11 N2 . . 105.96(19) ?
    C10 C11 H11 . . 127.0 ?
    N2 C11 H11 . . 127.0 ?
    N1 C12 N2 . . 111.04(19) ?
    N1 C12 H12 . . 124.5 ?
    N2 C12 H12 . . 124.5 ?
    N2 C13 C14 . . 112.12(16) ?
    N2 C13 H13A . . 109.2 ?
    C14 C13 H13A . . 109.2 ?
    N2 C13 H13B . . 109.2 ?
    C14 C13 H13B . . 109.2 ?
    H13A C13 H13B . . 107.9 ?
    C15 C14 C19 . . 119.1(2) ?
    C15 C14 C13 . . 118.1(2) ?
    C19 C14 C13 . . 122.8(2) ?
    C14 C15 C16 . . 120.7(3) ?
    C14 C15 H15 . . 119.6 ?
    C16 C15 H15 . . 119.6 ?
    C17 C16 C15 . . 120.1(3) ?
    C17 C16 H16 . . 119.9 ?
    C15 C16 H16 . . 119.9 ?
    C16 C17 C18 . . 119.7(2) ?
    C16 C17 H17 . . 120.2 ?
    C18 C17 H17 . . 120.2 ?
    C17 C18 C19 . . 121.3(3) ?
    C17 C18 H18 . . 119.3 ?
    C19 C18 H18 . . 119.3 ?
    C14 C19 C18 . . 119.0(2) ?
    C14 C19 C20 . . 122.88(19) ?
    C18 C19 C20 . . 118.1(2) ?
    N4 C20 C19 . . 111.96(18) ?
    N4 C20 H20A . . 109.2 ?
    C19 C20 H20A . . 109.2 ?
    N4 C20 H20B . . 109.2 ?
    C19 C20 H20B . . 109.2 ?
    H20A C20 H20B . . 107.9 ?
    C23 C21 N4 1_545 . 106.3(2) ?
    C23 C21 H21 1_545 . 126.9 ?
    N4 C21 H21 . . 126.9 ?
    N3 C22 N4 . 1_565 111.6(2) ?
    N3 C22 H22 . . 124.2 ?
    N4 C22 H22 1_565 . 124.2 ?
    C21 C23 N3 1_565 . 109.5(2) ?
    C21 C23 H23 1_565 . 125.2 ?
    N3 C23 H23 . . 125.2 ?
    O3 Co1 O1 1_655 . 94.24(7) ?
    O3 Co1 N3 1_655 . 115.00(8) ?
    O1 Co1 N3 . . 117.63(8) ?
    O3 Co1 N1 1_655 . 119.89(8) ?
    O1 Co1 N1 . . 111.05(7) ?
    N3 Co1 N1 . . 100.17(8) ?
    C12 N1 C10 . . 105.58(17) ?
    C12 N1 Co1 . . 131.62(14) ?
    C10 N1 Co1 . . 121.56(14) ?
    C12 N2 C11 . . 107.74(18) ?
    C12 N2 C13 . . 125.85(18) ?
    C11 N2 C13 . . 126.09(18) ?
    C22 N3 C23 . . 105.27(18) ?
    C22 N3 Co1 . . 129.70(16) ?
    C23 N3 Co1 . . 125.00(16) ?
    C22 N4 C21 1_545 . 107.31(18) ?
    C22 N4 C20 1_545 . 125.81(19) ?
    C21 N4 C20 . . 126.87(18) ?
    C1 O1 Co1 . . 132.29(13) ?
    C2 O3 Co1 . 1_455 120.57(14) ?
    H25 O6 H24 . . 120(4) ?
loop_
    _geom_torsion_atom_site_label_1
    _geom_torsion_atom_site_label_2
    _geom_torsion_atom_site_label_3
    _geom_torsion_atom_site_label_4
    _geom_torsion_site_symmetry_1
    _geom_torsion_site_symmetry_2
    _geom_torsion_site_symmetry_3
    _geom_torsion_site_symmetry_4
    _geom_torsion
    _geom_torsion_publ_flag
    O4 C2 C3 C4 . . . . -107.8(3) ?
    O3 C2 C3 C4 . . . . 69.5(3) ?
    O4 C2 C3 C8 . . . . 73.1(3) ?
    O3 C2 C3 C8 . . . . -109.6(2) ?
    C8 C3 C4 C5 . . . . 0.3(4) ?
    C2 C3 C4 C5 . . . . -178.9(2) ?
    C3 C4 C5 C6 . . . . -2.3(4) ?
    C4 C5 C6 C7 . . . . 1.1(3) ?
    C4 C5 C6 C1 . . . . 177.5(2) ?
    O2 C1 C6 C5 . . . . -110.7(2) ?
    O1 C1 C6 C5 . . . . 64.2(3) ?
    O2 C1 C6 C7 . . . . 65.6(3) ?
    O1 C1 C6 C7 . . . . -119.5(2) ?
    C5 C6 C7 C8 . . . . 2.2(3) ?
    C1 C6 C7 C8 . . . . -174.02(19) ?
    C5 C6 C7 C9 . . . . -172.1(2) ?
    C1 C6 C7 C9 . . . . 11.7(3) ?
    C4 C3 C8 C7 . . . . 3.0(3) ?
    C2 C3 C8 C7 . . . . -177.9(2) ?
    C4 C3 C8 C9 . . . 2 -172.8(2) ?
    C2 C3 C8 C9 . . . 2 6.2(3) ?
    C6 C7 C8 C3 . . . . -4.3(3) ?
    C9 C7 C8 C3 . . . . 170.09(19) ?
    C6 C7 C8 C9 . . . 2 171.61(19) ?
    C9 C7 C8 C9 . . . 2 -14.0(3) ?
    C6 C7 C9 O5 . . . . 13.8(3) ?
    C8 C7 C9 O5 . . . . -160.54(19) ?
    C6 C7 C9 C8 . . . 2 -171.68(18) ?
    C8 C7 C9 C8 . . . 2 14.0(3) ?
    N1 C10 C11 N2 . . . . 1.1(2) ?
    N2 C13 C14 C15 . . . . 88.0(3) ?
    N2 C13 C14 C19 . . . . -91.5(3) ?
    C19 C14 C15 C16 . . . . 0.5(4) ?
    C13 C14 C15 C16 . . . . -179.1(2) ?
    C14 C15 C16 C17 . . . . -0.9(4) ?
    C15 C16 C17 C18 . . . . 0.2(5) ?
    C16 C17 C18 C19 . . . . 1.0(4) ?
    C15 C14 C19 C18 . . . . 0.6(3) ?
    C13 C14 C19 C18 . . . . -179.8(2) ?
    C15 C14 C19 C20 . . . . 179.4(2) ?
    C13 C14 C19 C20 . . . . -1.1(3) ?
    C17 C18 C19 C14 . . . . -1.4(4) ?
    C17 C18 C19 C20 . . . . 179.8(2) ?
    C14 C19 C20 N4 . . . . -100.3(2) ?
    C18 C19 C20 N4 . . . . 78.5(2) ?
    N2 C12 N1 C10 . . . . 0.0(2) ?
    N2 C12 N1 Co1 . . . . -167.10(15) ?
    C11 C10 N1 C12 . . . . -0.7(2) ?
    C11 C10 N1 Co1 . . . . 168.03(15) ?
    O3 Co1 N1 C12 1_655 . . . -21.8(2) ?
    O1 Co1 N1 C12 . . . . 86.4(2) ?
    N3 Co1 N1 C12 . . . . -148.5(2) ?
    O3 Co1 N1 C10 1_655 . . . 172.85(15) ?
    O1 Co1 N1 C10 . . . . -78.94(17) ?
    N3 Co1 N1 C10 . . . . 46.09(18) ?
    N1 C12 N2 C11 . . . . 0.7(2) ?
    N1 C12 N2 C13 . . . . 174.39(19) ?
    C10 C11 N2 C12 . . . . -1.0(2) ?
    C10 C11 N2 C13 . . . . -174.75(19) ?
    C14 C13 N2 C12 . . . . 141.3(2) ?
    C14 C13 N2 C11 . . . . -46.2(3) ?
    N4 C22 N3 C23 1_565 . . . -0.5(3) ?
    N4 C22 N3 Co1 1_565 . . . -178.48(14) ?
    C21 C23 N3 C22 1_565 . . . 0.2(3) ?
    C21 C23 N3 Co1 1_565 . . . 178.31(18) ?
    O3 Co1 N3 C22 1_655 . . . 109.9(2) ?
    O1 Co1 N3 C22 . . . . 0.3(2) ?
    N1 Co1 N3 C22 . . . . -120.1(2) ?
    O3 Co1 N3 C23 1_655 . . . -67.7(2) ?
    O1 Co1 N3 C23 . . . . -177.34(19) ?
    N1 Co1 N3 C23 . . . . 62.3(2) ?
    C23 C21 N4 C22 1_545 . . 1_545 -0.4(3) ?
    C23 C21 N4 C20 1_545 . . . -179.3(2) ?
    C19 C20 N4 C22 . . . 1_545 69.5(3) ?
    C19 C20 N4 C21 . . . . -111.9(3) ?
    O2 C1 O1 Co1 . . . . -143.51(19) ?
    C6 C1 O1 Co1 . . . . 41.9(3) ?
    O3 Co1 O1 C1 1_655 . . . 144.39(19) ?
    N3 Co1 O1 C1 . . . . -94.5(2) ?
    N1 Co1 O1 C1 . . . . 20.1(2) ?
    O4 C2 O3 Co1 . . . 1_455 -16.1(3) ?
    C3 C2 O3 Co1 . . . 1_455 166.74(14) ?
loop_
    _geom_hbond_atom_site_label_D
    _geom_hbond_atom_site_label_H
    _geom_hbond_atom_site_label_A
    _geom_hbond_site_symmetry_A
    _geom_hbond_distance_DH
    _geom_hbond_distance_HA
    _geom_hbond_distance_DA
    _geom_hbond_angle_DHA
    _geom_hbond_publ_flag
    O6 H24 O4 1_655 0.83(5) 2.10(5) 2.911(4) 166(5) yes
    O6 H25 O2 2_655 0.99(6) 1.92(6) 2.883(4) 164(5) yes
    C11 H11 O6 1_455 0.9300 2.3700 3.192(4) 148.00 yes
    C12 H12 O5 2_655 0.9300 2.3900 3.268(4) 157.00 yes
    C13 H13A O1 2_655 0.9700 2.5800 3.389(4) 141.00 yes
    C13 H13B O3 2_555 0.9700 2.5400 3.278(3) 133.00 yes
    C20 H20A O2 2_655 0.9700 2.5800 3.301(3) 131.00 yes
    C21 H21 O6 2_756 0.9300 2.5200 3.302(4) 143.00 yes
_iucr_refine_instructions_details
;
TITL co2 in P1                   New: P-1
CELL  0.71073    9.5610   10.5940   12.4360   107.095   102.454   106.551
ZERR  2           0.0040    0.0050    0.0050     0.007     0.006     0.006
LATT 1
SFAC C  H  Co N  O
UNIT 23 18 1 4 6
OMIT   0.00  50.00
L.S. 10
ACTA
BOND $H
FMAP 2
PLAN 4
htab
conf
size 0.43 0.36 0.28
WGHT  0.032900  0.476800
FVAR  0.232120
temp
C1     1   0.322897  0.231186 -0.084182 11.000000  0.032520  0.033620 =
           0.033590  0.017700  0.016620  0.013750
C2     1  -0.126274  0.303567  0.157034 11.000000  0.030590  0.029410 =
           0.035470  0.005960  0.014980  0.010140
C3     1  -0.011309  0.276729  0.094871 11.000000  0.025260  0.036240 =
           0.028710  0.009960  0.009340  0.013400
C4     1   0.092434  0.392185  0.085361 11.000000  0.037660  0.032660 =
           0.045180  0.011490  0.018510  0.016260
AFIX 43
H4     2   0.090240  0.482329  0.118153 11.000000 -1.200000
AFIX 0
C5     1   0.198619  0.375330  0.028098 11.000000  0.034330  0.034710 =
           0.041690  0.015640  0.016930  0.011480
AFIX 43
H5     2   0.264317  0.453350  0.020286 11.000000 -1.200000
AFIX 0
C6     1   0.207959  0.242495 -0.017954 11.000000  0.024620  0.037500 =
           0.026000  0.013110  0.009530  0.012890
C7     1   0.106724  0.125260 -0.007435 11.000000  0.022670  0.034590 =
           0.022600  0.010910  0.009550  0.012350
C8     1  -0.006505  0.141526  0.045554 11.000000  0.023590  0.034230 =
           0.023470  0.011070  0.009710  0.012950
C9     1   0.127117 -0.013705 -0.041616 11.000000  0.023870  0.036800 =
           0.019840  0.009900  0.009830  0.012350
C10    1   0.362122  0.188364  0.235437 11.000000  0.036880  0.035680 =
           0.028800  0.014740  0.015810  0.020370
AFIX 43
H10    2   0.332317  0.266114  0.255155 11.000000 -1.200000
AFIX 0
C11    1   0.293569  0.063146  0.244102 11.000000  0.032530  0.037880 =
           0.027680  0.015660  0.016420  0.018320
AFIX 43
H11    2   0.208459  0.038046  0.269168 11.000000 -1.200000
AFIX 0
C12    1   0.487023  0.055469  0.177629 11.000000  0.032960  0.036970 =
           0.029920  0.016360  0.016630  0.017460
AFIX 43
H12    2   0.557641  0.022471  0.149500 11.000000 -1.200000
AFIX 0
C13    1   0.336481 -0.171047  0.193135 11.000000  0.048740  0.031240 =
           0.028860  0.013540  0.016590  0.017410
AFIX 23
H13A   2   0.423744 -0.197723  0.184841 11.000000 -1.200000
H13B   2   0.249860 -0.230157  0.120676 11.000000 -1.200000
AFIX 0
C14    1   0.295597 -0.198591  0.297195 11.000000  0.041240  0.027150 =
           0.034240  0.014360  0.018000  0.015570
C15    1   0.142520 -0.231549  0.293658 11.000000  0.037980  0.047940 =
           0.063030  0.029710  0.019030  0.017190
AFIX 43
H15    2   0.069050 -0.237339  0.227853 11.000000 -1.200000
AFIX 0
C16    1   0.098243 -0.255927  0.387522 11.000000  0.052200  0.073700 =
           0.100250  0.052330  0.054530  0.031610
AFIX 43
H16    2  -0.004090 -0.276512  0.384650 11.000000 -1.200000
AFIX 0
C17    1   0.205412 -0.249647  0.484451 11.000000  0.082250  0.070530 =
           0.071940  0.050630  0.058600  0.041900
AFIX 43
H17    2   0.175787 -0.266213  0.547083 11.000000 -1.200000
AFIX 0
C18    1   0.356555 -0.218776  0.488391 11.000000  0.066630  0.048610 =
           0.038010  0.025210  0.030010  0.031760
AFIX 43
H18    2   0.428298 -0.216082  0.553639 11.000000 -1.200000
AFIX 0
C19    1   0.404715 -0.191297  0.396152 11.000000  0.041940  0.026990 =
           0.030430  0.012510  0.018880  0.016950
C20    1   0.572809 -0.157714  0.407370 11.000000  0.041490  0.026190 =
           0.034650  0.008100  0.013220  0.014600
AFIX 23
H20A   2   0.597585 -0.109804  0.354500 11.000000 -1.200000
H20B   2   0.636076 -0.093420  0.488210 11.000000 -1.200000
AFIX 0
C21    1   0.699934 -0.324490  0.454312 11.000000  0.058410  0.049530 =
           0.028880  0.007670  0.005610  0.029380
AFIX 43
H21    2   0.749402 -0.273756  0.535648 11.000000 -1.200000
AFIX 0
C22    1   0.562920  0.610907  0.269581 11.000000  0.042330  0.030700 =
           0.028340  0.010530  0.011360  0.014990
AFIX 43
H22    2   0.500532  0.611733  0.201349 11.000000 -1.200000
AFIX 0
C23    1   0.702901  0.550191  0.388227 11.000000  0.060400  0.048390 =
           0.043160  0.014980  0.007910  0.034620
AFIX 43
H23    2   0.755662  0.499373  0.417239 11.000000 -1.200000
AFIX 0
Co1    3   0.588347  0.334123  0.137686 11.000000  0.032280  0.029080 =
           0.031020  0.012450  0.017860  0.014700
N1     4   0.483567  0.183553  0.192740 11.000000  0.034670  0.033450 =
           0.030750  0.015210  0.016480  0.016240
N2     4   0.375520 -0.020072  0.208181 11.000000  0.034610  0.032570 =
           0.026080  0.015030  0.015310  0.016910
N3     4   0.615852  0.509444  0.271466 11.000000  0.035610  0.030440 =
           0.033520  0.011860  0.016740  0.015870
N4     4   0.609901 -0.287400  0.377831 11.000000  0.035250  0.028420 =
           0.027440  0.008760  0.011810  0.014650
O1     5   0.465962  0.302579 -0.022885 11.000000  0.027650  0.047960 =
           0.039430  0.024270  0.017560  0.015130
O2     5   0.274931  0.164377 -0.192468 11.000000  0.044860  0.054340 =
           0.034050  0.013630  0.021400  0.009700
O3     5  -0.228496  0.334831  0.096431 11.000000  0.033810  0.050400 =
           0.046200  0.020130  0.021620  0.024470
O4     5  -0.113510  0.299869  0.256203 11.000000  0.050240  0.058080 =
           0.035610  0.014330  0.022440  0.024760
O5     5   0.247153 -0.020286 -0.057521 11.000000  0.026690  0.038420 =
           0.038490  0.012200  0.018510  0.014910
O6     5   0.998428  0.091541  0.313679 11.000000  0.045150  0.071320 =
           0.058630  0.014240  0.011750  0.023650
H25    2   0.911828 -0.000585  0.285452 11.000000  0.153670
H24    2   0.981914  0.161142  0.304494 11.000000  0.107880
END
;
data_global
_journal_date_recd_electronic     2012-05-19
_journal_date_accepted     2012-06-15
_journal_name_full     'Acta Crystallographica, Section E'
_journal_year     2013
_journal_volume     69
_journal_issue      3
_journal_page_first     m136
_journal_page_last     m136
_journal_paper_category     QM
_journal_paper_doi     10.1107/S160053681202716X
_journal_coeditor_code     IM2380
_publ_contact_author_name     'Professor Jian-Lan Liu'
_publ_contact_author_address
;
'Jian-Lan Liu'
Department of Applied Chemistry
College of Science
Nanjing University of Technology
Nanjing 210009
People's Republic of China
;
_publ_contact_author_email     'njutljl@163.com'
_publ_contact_author_fax     '86-25-83587438'
_publ_contact_author_phone     '86-25-83587820'
_publ_section_title
;\
Poly[[bis{\m~2~-1,2-bis[(1<i>H</i>-imidazol-1-yl)methyl]benzene}(\m~4~-9,10-\
dioxo-9,10-dihydroanthracene-1,4,5,8-tetracarboxylato)dicobalt(II)]
dihydrate]
;
loop_
    _publ_author_name
    _publ_author_address
    'Xiao-Li Sheng'
;
Department of Applied Chemistry
College of Science
Nanjing University of Technology
Nanjing 210009
People's Republic of China
;
    'Duo-Hui Xu'
;
Department of Applied Chemistry
College of Science
Nanjing University of Technology
Nanjing 210009
People's Republic of China
;
    'Bin Cai'
;
Department of Applied Chemistry
College of Science
Nanjing University of Technology
Nanjing 210009
People's Republic of China
;
    'Jian-Lan Liu'
;
Department of Applied Chemistry
College of Science
Nanjing University of Technology
Nanjing 210009
People's Republic of China
;
