# Supplementary material for: Poly[[bis­{μ2-1,2-bis­[(1H-imidazol-1-yl)meth­yl]benzene}(μ4-9,10-dioxo-9,10-dihydro­anthracene-1,4,5,8-tetra­carbox­yl­ato)dicobalt(II)] dihydrate]
Source: Acta Crystallogr Sect E Struct Rep Online. 2013 Feb 6;69(Pt 3):m136. doi: 10.1107/S160053681202716X (PMC3588523; doi:10.1107/S160053681202716X)
Supplement: Supplementary file 2 [file e-69-0m136-Isup2.hkl]

# 
# h,k,l, Fc-squared, Fo-squared, sigma(Fo-squared) and status flag 
# 
data_I
_shelx_title ' co2 in P1                   New: P-1' 
_shelx_refln_list_code          4 
_shelx_F_calc_maximum      131.71 
_exptl_crystal_F_000       478.00 
_reflns_d_resolution_high  0.8410 
 
loop_ 
 _symmetry_equiv_pos_as_xyz 
 'x, y, z' 
 '-x, -y, -z' 
 
_cell_length_a     9.5610 
_cell_length_b    10.5940 
_cell_length_c    12.4360 
_cell_angle_alpha 107.095 
_cell_angle_beta  102.454 
_cell_angle_gamma 106.551 
 
_shelx_F_squared_multiplier     1.000 
 
loop_ 
 _refln_index_h 
 _refln_index_k 
 _refln_index_l 
 _refln_F_squared_calc 
 _refln_F_squared_meas 
 _refln_F_squared_sigma 
 _refln_observed_status 
   3   0   0      457.59      512.79     20.08 o 
   4   0   0      422.36      418.80     32.85 o 
   5   0   0      555.74      550.83     44.45 o 
   6   0   0      601.17      578.30     32.11 o 
  -3   1   0      556.33      495.16     19.42 o 
  -2   1   0      532.64      561.76     17.34 o 
  -1   1   0       11.51        6.78      1.45 o 
   0   1   0      684.51      640.43     22.43 o 
   1   1   0     1598.42     1672.55     57.47 o 
   2   1   0      352.56      365.67     12.90 o 
   3   1   0     2699.06     2838.59    105.70 o 
   4   1   0       53.82       71.52      6.42 o 
   5   1   0      448.67      504.18     26.84 o 
   6   1   0      733.21      766.04     38.22 o 
   7   1   0      433.71      440.14     22.12 o 
   8   1   0      871.88      861.52     92.61 o 
   9   1   0        6.13        3.11      3.88 o 
  -6   2   0        2.33        1.43      0.31 o 
  -5   2   0        0.07        0.86      0.33 o 
  -4   2   0       12.34       12.95      2.13 o 
  -3   2   0     1078.74     1165.70     41.99 o 
  -2   2   0      298.17      269.27     12.66 o 
  -1   2   0     1180.08     1375.24     45.26 o 
   0   2   0    13029.60    12725.58    468.39 o 
   1   2   0        0.02        0.79      0.52 o 
   2   2   0        3.13        0.93      1.00 o 
   3   2   0      327.42      293.02     10.52 o 
   4   2   0     1080.22     1018.63     38.00 o 
   5   2   0      336.54      308.53     30.82 o 
   6   2   0       25.37       28.45      5.35 o 
   7   2   0       84.94       92.81     17.19 o 
   8   2   0       13.87       19.40      8.72 o 
   9   2   0        0.70        0.97      3.95 o 
  -9   3   0       13.97        2.78      4.45 o 
  -8   3   0       11.53        5.08      5.10 o 
  -7   3   0       34.23       37.10      5.07 o 
  -6   3   0     3180.20     3225.18    156.72 o 
  -5   3   0      641.82      602.08     50.84 o 
  -4   3   0       41.29       26.51      3.47 o 
  -3   3   0      465.36      460.56     28.69 o 
  -2   3   0     1853.59     1839.17     82.01 o 
  -1   3   0     1064.10     1348.29     52.10 o 
   0   3   0     2262.40     2180.37     75.48 o 
   1   3   0     1780.09     1666.25     57.42 o 
   2   3   0      248.91      243.17     20.09 o 
   3   3   0     1660.32     1682.02     58.45 o 
   4   3   0      340.63      355.28     14.16 o 
   5   3   0      388.44      391.87     20.02 o 
   6   3   0      155.68      159.20     23.13 o 
   7   3   0       98.89       96.00     13.84 o 
   8   3   0        1.46        0.00      4.11 o 
 -11   4   0       11.00        9.19      3.82 o 
 -10   4   0      439.22      387.63     32.82 o 
  -9   4   0        7.20        0.97      4.21 o 
  -8   4   0       19.82       21.78      4.75 o 
  -7   4   0      155.72      129.20     14.18 o 
  -6   4   0       73.12       73.44      6.64 o 
  -5   4   0      737.61      689.57     34.02 o 
  -4   4   0      105.90      120.77     11.53 o 
  -3   4   0     1012.49      908.39     42.86 o 
  -2   4   0     1346.84     1500.34     52.21 o 
  -1   4   0      703.35      770.18     28.25 o 
   0   4   0      189.06      216.91      8.85 o 
   1   4   0     1297.87     1222.48     42.91 o 
   2   4   0      590.26      557.47     20.09 o 
   3   4   0      425.85      425.79     18.62 o 
   4   4   0      452.53      431.01     30.81 o 
   5   4   0        0.06        2.11      1.08 o 
   6   4   0      151.86      162.03     20.34 o 
   7   4   0      470.14      509.26     25.51 o 
   8   4   0      141.69      128.82     35.26 o 
 -11   5   0       13.06       13.72      7.89 o 
 -10   5   0        5.35        7.74      7.15 o 
  -9   5   0      385.88      331.51     31.26 o 
  -8   5   0       78.13       74.66      7.56 o 
  -7   5   0      445.42      435.65     26.92 o 
  -6   5   0      374.14      351.46     26.04 o 
  -5   5   0      106.87       93.99      3.90 o 
  -4   5   0      110.40       93.90      3.91 o 
  -3   5   0       69.72       37.93      1.99 o 
  -2   5   0     5324.65     5503.96    194.11 o 
  -1   5   0       14.18       25.62      1.69 o 
   0   5   0       39.51       29.19      3.03 o 
   1   5   0      237.15      245.89     14.05 o 
   2   5   0       76.13       78.60     10.25 o 
   3   5   0      139.64      123.24     11.45 o 
   4   5   0      167.75      165.24     18.56 o 
   5   5   0      152.47      155.57     10.42 o 
   6   5   0        3.11        2.75      1.58 o 
   7   5   0       30.42       33.33      5.75 o 
 -10   6   0       44.00       57.57     10.05 o 
  -9   6   0       89.21       87.40     12.90 o 
  -8   6   0        1.38        0.00      3.61 o 
  -7   6   0      667.54      698.55     41.99 o 
  -6   6   0     1289.85     1289.37     47.74 o 
  -5   6   0      544.44      578.47     20.98 o 
  -4   6   0      385.76      405.75     15.11 o 
  -3   6   0       14.67       18.74      2.98 o 
  -2   6   0     1013.40     1105.06     40.05 o 
  -1   6   0     3626.31     3632.56    121.10 o 
   0   6   0     2279.56     2357.75     82.49 o 
   1   6   0      855.01      789.77     28.39 o 
   2   6   0      151.36      142.88      5.99 o 
   3   6   0       33.96       30.56      2.09 o 
   4   6   0      157.84      178.03      9.73 o 
   5   6   0      139.69      153.41     10.04 o 
   6   6   0      205.13      215.98     12.03 o 
 -10   7   0      538.96      529.06     48.92 o 
  -9   7   0      605.63      548.82     44.66 o 
  -8   7   0       26.59       24.60      3.66 o 
  -7   7   0      762.41      713.19     34.19 o 
  -6   7   0       62.47       51.17      7.95 o 
  -5   7   0      334.57      301.38     23.79 o 
  -4   7   0      571.30      567.28     22.13 o 
  -3   7   0      845.15      819.01     31.34 o 
  -2   7   0      259.98      278.87     11.68 o 
  -1   7   0        0.02        1.95      0.92 o 
   0   7   0       46.33       54.47      6.03 o 
   1   7   0     1363.59     1353.23     50.74 o 
   2   7   0       18.14       15.11      2.17 o 
   3   7   0      167.49      168.91      9.46 o 
   4   7   0       55.51       70.72     10.94 o 
   5   7   0       15.40       22.31     10.36 o 
 -10   8   0        0.18        0.00      4.27 o 
  -9   8   0       10.27       11.11      4.08 o 
  -8   8   0      219.80      204.07     23.29 o 
  -7   8   0      493.37      481.13     44.73 o 
  -6   8   0       12.31       14.05      6.11 o 
  -5   8   0      648.12      644.43     25.23 o 
  -4   8   0      828.79      775.56     31.17 o 
  -3   8   0      308.92      294.66     12.40 o 
  -2   8   0      755.82      760.83     30.64 o 
  -1   8   0     1183.84     1149.18     45.87 o 
   0   8   0      149.40      145.51     15.22 o 
   1   8   0      172.87      179.66      8.01 o 
   2   8   0      104.12      101.24      4.99 o 
   3   8   0      283.52      300.84     18.19 o 
   4   8   0      144.53      159.71     10.09 o 
  -9   9   0       89.08       71.73     14.85 o 
  -8   9   0        0.74        2.07      1.48 o 
  -7   9   0      112.10      128.80      8.54 o 
  -6   9   0      314.00      307.52     18.37 o 
  -5   9   0       82.13      106.90      5.18 o 
  -4   9   0       87.27       90.57      4.59 o 
  -3   9   0        6.56       12.06      2.32 o 
  -2   9   0        3.32        1.74      1.11 o 
  -1   9   0       22.97       21.17      5.01 o 
   0   9   0       44.48       54.40      5.10 o 
   1   9   0       35.88       35.94      5.38 o 
   2   9   0       35.23       33.78      3.90 o 
   3   9   0        1.08        2.04      1.86 o 
  -9  10   0        0.91        1.30      1.86 o 
  -8  10   0        0.53        0.00      1.67 o 
  -7  10   0      121.82      110.61      7.79 o 
  -6  10   0        9.10        2.60      1.86 o 
  -5  10   0      211.72      202.89     16.98 o 
  -4  10   0      102.35      100.32      5.12 o 
  -3  10   0      235.56      225.07      9.97 o 
  -2  10   0      297.09      304.99     24.50 o 
  -1  10   0      142.91      139.38      6.76 o 
   0  10   0        0.30        3.17      1.67 o 
   1  10   0      205.34      218.44     13.92 o 
   2  10   0       55.36       58.65      5.57 o 
  -7  11   0       88.11       73.87      6.31 o 
  -6  11   0      231.21      231.06     14.66 o 
  -5  11   0        8.39       11.14      1.84 o 
  -4  11   0       60.88       65.17      5.66 o 
  -3  11   0      337.29      336.31     14.94 o 
  -2  11   0       89.53       95.56      5.30 o 
  -1  11   0        9.59       10.42      1.97 o 
   0  11   0       22.52       27.01      2.76 o 
  -4  12   0       11.27       21.26      3.43 o 
   2 -12   1       56.94       78.93     11.97 o 
   3 -12   1       64.98       74.97      4.72 o 
   4 -12   1      169.36      187.92      8.86 o 
   5 -12   1      328.87      331.52     25.70 o 
   6 -12   1        7.95        7.98      2.60 o 
  -1 -11   1      245.90      260.20     16.33 o 
   0 -11   1      215.26      230.67     10.58 o 
   1 -11   1      205.85      214.26      9.78 o 
   2 -11   1       59.02       57.49      3.93 o 
   3 -11   1        3.94        3.53      1.44 o 
   4 -11   1       18.44       15.28      4.36 o 
   5 -11   1      105.74      110.91      6.22 o 
   6 -11   1      105.06       98.55      7.24 o 
   7 -11   1       58.24       51.78      5.01 o 
   8 -11   1       57.22       53.08      5.01 o 
  -2 -10   1       62.47       66.63      5.94 o 
  -1 -10   1       25.84       21.06      2.29 o 
   0 -10   1       11.49       16.15      5.38 o 
   1 -10   1      200.27      191.91     17.35 o 
   2 -10   1      208.95      213.69      9.58 o 
   3 -10   1       89.33       93.89      4.92 o 
   4 -10   1       20.86       28.17      2.43 o 
   5 -10   1      189.25      174.58      7.94 o 
   6 -10   1      374.03      324.78     19.49 o 
   7 -10   1      231.11      213.80     13.36 o 
   8 -10   1      307.67      306.04     18.37 o 
   9 -10   1      215.74      233.47     14.29 o 
  -4  -9   1        4.34        5.94      2.23 o 
  -3  -9   1        3.37        0.00      1.67 o 
  -2  -9   1        1.34        6.68      2.04 o 
  -1  -9   1      340.22      336.01     14.24 o 
   0  -9   1        7.39        9.97      1.95 o 
   1  -9   1       13.81       16.89      2.41 o 
   2  -9   1       13.12       13.39      4.83 o 
   3  -9   1        1.24        0.00      0.98 o 
   4  -9   1       35.51       30.44      2.41 o 
   5  -9   1      328.02      333.28     21.90 o 
   6  -9   1      488.11      453.77     26.54 o 
   7  -9   1       89.89       88.01     24.68 o 
   8  -9   1       99.60       79.69     14.38 o 
   9  -9   1      293.37      289.24     42.50 o 
  -5  -8   1      196.86      205.55     12.42 o 
  -4  -8   1       33.43       25.65      8.82 o 
  -3  -8   1        0.37        0.37      1.48 o 
  -2  -8   1        0.93        0.65      1.05 o 
  -1  -8   1      795.10      783.52     31.63 o 
   0  -8   1      109.12      101.40      6.68 o 
   1  -8   1     1006.92     1010.93     48.53 o 
   2  -8   1     1170.63     1164.73     46.39 o 
   3  -8   1        0.07        1.67      0.92 o 
   4  -8   1       16.77       11.11      1.50 o 
   5  -8   1      313.35      307.22     22.72 o 
   6  -8   1      292.23      286.22     45.66 o 
   7  -8   1        3.63        1.76      3.62 o 
   8  -8   1       13.86       11.84      2.32 o 
   9  -8   1        0.08        0.00      7.61 o 
  10  -8   1       19.91       14.10     22.64 o 
  -6  -7   1       67.13       71.73      9.47 o 
  -5  -7   1        2.64        0.40      1.83 o 
  -4  -7   1      147.02      168.29     10.95 o 
  -3  -7   1        6.19        5.32      4.96 o 
  -2  -7   1        1.73        3.04      1.44 o 
  -1  -7   1      483.30      478.03     21.90 o 
   0  -7   1      425.97      411.74     15.91 o 
   1  -7   1      545.31      504.67     20.47 o 
   2  -7   1     1119.54     1169.11     41.93 o 
   3  -7   1     1106.30     1144.15     43.28 o 
   4  -7   1      251.62      249.26      9.62 o 
   5  -7   1       34.28       30.63      3.00 o 
   6  -7   1      552.79      523.54     40.12 o 
   7  -7   1      594.19      544.99     59.34 o 
   8  -7   1      167.75      151.12     23.81 o 
   9  -7   1      689.06      688.78     64.90 o 
  10  -7   1      267.74      257.10     34.80 o 
  -7  -6   1       37.45       45.61      4.04 o 
  -6  -6   1      111.79      111.31      7.89 o 
  -5  -6   1        8.46       10.09      1.78 o 
  -4  -6   1       95.02       95.42      6.04 o 
  -3  -6   1      312.27      324.89     12.47 o 
  -2  -6   1      208.45      197.52      7.88 o 
  -1  -6   1     2633.51     2484.35     86.79 o 
   0  -6   1      951.69      903.52     32.45 o 
   1  -6   1      118.97      121.57      4.94 o 
   2  -6   1      179.69      178.04      7.33 o 
   3  -6   1      171.41      158.08      8.18 o 
   4  -6   1       76.14       90.39      9.06 o 
   5  -6   1      447.22      432.74     18.58 o 
   6  -6   1      159.55      161.12      8.65 o 
   7  -6   1      369.98      353.95     37.71 o 
   8  -6   1      934.29      882.58     44.40 o 
   9  -6   1      565.00      529.69     45.27 o 
  10  -6   1      100.25      100.58     12.88 o 
  -7  -5   1      185.97      186.78     36.10 o 
  -6  -5   1      138.40      161.99      9.13 o 
  -5  -5   1      885.70      881.50     41.11 o 
  -4  -5   1      786.48      780.32     36.54 o 
  -3  -5   1      306.98      297.02     21.28 o 
  -2  -5   1      629.82      610.50     34.05 o 
  -1  -5   1     1426.41     1342.74     46.95 o 
   0  -5   1      592.88      574.52     20.59 o 
   1  -5   1      122.00       78.70      6.09 o 
   2  -5   1     1219.74     1341.48     55.08 o 
   3  -5   1      256.58      332.74     18.72 o 
   4  -5   1      415.39      406.49     21.28 o 
   5  -5   1      236.08      222.28     14.30 o 
   6  -5   1      451.99      397.85     41.70 o 
   7  -5   1       14.52       15.11      2.21 o 
   8  -5   1        0.34        0.00      2.74 o 
   9  -5   1      133.96      118.17     13.56 o 
  10  -5   1        7.75        4.31      3.73 o 
  -8  -4   1      133.09      138.52     30.07 o 
  -7  -4   1        6.00       15.24      7.66 o 
  -6  -4   1        0.38        0.11      1.33 o 
  -5  -4   1       31.58       21.01      3.75 o 
  -4  -4   1       79.72       68.44      3.08 o 
  -3  -4   1      835.66      857.71     30.60 o 
  -2  -4   1     1525.89     1587.09     55.76 o 
  -1  -4   1     1536.28     1500.02     52.51 o 
   0  -4   1     2942.34     2970.38    104.24 o 
   1  -4   1     5016.93     5719.17    199.77 o 
   2  -4   1      482.59      415.95     15.03 o 
   3  -4   1      246.62      237.69     14.56 o 
   4  -4   1     1659.19     1686.93     61.06 o 
   5  -4   1      283.11      317.41     11.42 o 
   6  -4   1      263.84      257.55     21.06 o 
   7  -4   1     3140.55     3061.61    148.46 o 
   8  -4   1      507.47      400.25     85.56 o 
   9  -4   1      276.77      217.27     23.76 o 
  10  -4   1       97.34       98.18     20.23 o 
  -9  -3   1        6.64       12.04      5.54 o 
  -8  -3   1       43.48       35.86     16.52 o 
  -7  -3   1      363.36      365.74     18.74 o 
  -6  -3   1      189.77      175.46     27.10 o 
  -5  -3   1      208.95      194.40     24.26 o 
  -4  -3   1      206.75      173.30     10.43 o 
  -3  -3   1     2476.35     2584.98     89.52 o 
  -2  -3   1        4.64        3.72      0.67 o 
  -1  -3   1      866.97      863.06     30.08 o 
   0  -3   1     9617.10    10416.06    389.79 o 
   1  -3   1      267.88      335.03     12.03 o 
   2  -3   1       61.16       45.71      5.80 o 
   3  -3   1     1291.76     1295.44     47.08 o 
   4  -3   1      249.74      244.98     19.98 o 
   5  -3   1     1001.25     1009.00     42.07 o 
   6  -3   1      710.82      753.63     51.41 o 
   7  -3   1       33.72       39.03      3.80 o 
  -9  -2   1        6.65        0.00      4.12 o 
  -8  -2   1       23.60       21.52      9.28 o 
  -7  -2   1       34.67       33.81     10.66 o 
  -6  -2   1      362.17      361.98     18.36 o 
  -5  -2   1      220.27      205.21     24.77 o 
  -4  -2   1      127.07      100.81      9.22 o 
  -3  -2   1       20.59       31.57      4.05 o 
  -2  -2   1      798.59      794.58     27.95 o 
  -1  -2   1       85.24      105.34      6.54 o 
   0  -2   1      765.68      887.60     33.92 o 
   1  -2   1     2141.87     2016.25     68.58 o 
   2  -2   1      362.33      372.51     19.05 o 
   3  -2   1       19.03       13.43      1.36 o 
   4  -2   1      561.65      524.30     29.14 o 
   5  -2   1      678.16      757.12     29.66 o 
 -10  -1   1      105.23       99.03     11.73 o 
  -9  -1   1        6.36        7.52      4.36 o 
  -8  -1   1     1762.40     1589.35    222.99 o 
  -7  -1   1      259.33      236.92     26.92 o 
  -6  -1   1      125.19      115.76     13.57 o 
  -5  -1   1        3.38        2.13      1.20 o 
  -4  -1   1      221.64      175.33     17.25 o 
  -3  -1   1     1324.75     1253.94     46.16 o 
  -2  -1   1     5769.56     5728.40    199.57 o 
  -1  -1   1     3534.89     3429.95    127.15 o 
   0  -1   1      684.33      697.25     24.99 o 
   1  -1   1       82.82       96.83      3.30 o 
   2  -1   1    14407.90    14807.95    581.43 o 
 -10   0   1       50.46       30.44     13.92 o 
  -9   0   1      382.21      400.73     33.29 o 
  -8   0   1      103.56      108.05     13.46 o 
  -7   0   1      568.75      575.36     29.39 o 
  -6   0   1      181.66      178.80     10.60 o 
  -5   0   1      272.76      317.86     16.70 o 
  -4   0   1     2846.00     3086.30    112.23 o 
  -3   0   1     4233.97     4171.52    119.45 o 
  -2   0   1     1295.45     1180.53     40.90 o 
  -1   0   1      304.08      387.62     13.77 o 
   0   0   1     8515.89     8774.70    353.70 o 
   1   0   1     1854.90     1796.47     55.31 o 
   2   0   1       59.95       68.07      3.16 o 
   3   0   1        3.54       11.51      0.58 o 
   4   0   1      236.46      211.12     20.69 o 
   5   0   1      822.76      865.18     90.57 o 
   6   0   1      110.59      109.13      6.31 o 
  -9   1   1        8.02        2.60      3.34 o 
  -8   1   1      228.77      200.07     27.10 o 
  -7   1   1       49.87       58.23      3.19 o 
  -6   1   1      136.01      120.07      4.33 o 
  -5   1   1     3576.00     3591.14    122.99 o 
  -4   1   1       46.19       28.09      3.26 o 
  -3   1   1     1987.82     1985.61     67.88 o 
  -2   1   1     8068.30     8432.18    386.20 o 
  -1   1   1     4513.70     4780.50    174.99 o 
   0   1   1      148.55      199.46      7.53 o 
   1   1   1     3381.30     3413.69    116.41 o 
   2   1   1     1704.63     1699.73     55.31 o 
   3   1   1        0.86        0.09      0.75 o 
   4   1   1      170.89      159.46     11.93 o 
   5   1   1      578.27      557.85     28.01 o 
   6   1   1      222.48      219.80     11.52 o 
   7   1   1       79.12       69.72     15.03 o 
   8   1   1      169.76      137.01     40.27 o 
   9   1   1        1.31       20.23     14.29 o 
  -9   2   1      366.35      335.62     27.82 o 
  -8   2   1      520.35      514.74     41.21 o 
  -7   2   1      300.92      301.96     14.28 o 
  -6   2   1     1775.78     1790.99     78.40 o 
  -5   2   1      164.89      165.14      8.14 o 
  -4   2   1     5290.30     5471.33    185.64 o 
  -3   2   1      313.42      293.03     12.13 o 
  -2   2   1     7264.15     7585.75    260.49 o 
  -1   2   1     1620.06     1599.60     58.67 o 
   0   2   1     1454.01     1467.07     51.31 o 
   1   2   1     1075.65     1090.83     35.91 o 
   2   2   1       14.94       29.45      1.44 o 
   3   2   1      739.12      692.86     24.38 o 
   4   2   1      627.18      668.09     31.27 o 
   5   2   1       21.03       26.46      1.91 o 
   6   2   1      598.76      568.66     28.58 o 
   7   2   1      368.27      357.26     40.46 o 
   8   2   1       91.49       96.65     25.05 o 
   9   2   1       23.67       15.59      8.26 o 
 -11   3   1       25.57       15.96      6.50 o 
 -10   3   1      392.00      371.59     30.96 o 
  -9   3   1       71.98       80.39     10.74 o 
  -8   3   1        1.50        1.02      1.90 o 
  -7   3   1      121.33      105.59      6.43 o 
  -6   3   1      932.38      888.65     42.60 o 
  -5   3   1      708.95      751.60     26.23 o 
  -4   3   1      134.57      122.43      4.73 o 
  -3   3   1     4159.90     4059.62    171.71 o 
  -2   3   1     1587.17     1596.86     56.65 o 
  -1   3   1    11739.43    12368.02    523.85 o 
   0   3   1     1597.54     1482.61     48.91 o 
   1   3   1       49.47       45.86      4.01 o 
   2   3   1      238.79      225.79      8.26 o 
   3   3   1       23.32       13.72      2.43 o 
   4   3   1     1167.82     1151.23     51.96 o 
   5   3   1      508.35      519.90     39.79 o 
   6   3   1      433.20      427.30     21.71 o 
   7   3   1        4.39       30.44     16.70 o 
   8   3   1        7.24        4.98      8.35 o 
 -11   4   1       34.30       34.72      6.66 o 
 -10   4   1      720.40      701.90     55.87 o 
  -9   4   1        0.56        0.00      4.18 o 
  -8   4   1        1.43        4.99      1.57 o 
  -7   4   1       99.38      113.97      7.04 o 
  -6   4   1      283.05      259.05     13.98 o 
  -5   4   1       31.82       26.93      1.69 o 
  -4   4   1      182.26      170.92      7.50 o 
  -3   4   1       30.59       36.32      2.68 o 
  -2   4   1      141.58      162.06      6.34 o 
  -1   4   1      555.46      641.74     22.75 o 
   0   4   1     7762.96     7748.91    268.01 o 
   1   4   1      986.14      931.58     32.59 o 
   2   4   1       16.27       19.88      3.03 o 
   3   4   1       15.77       22.57      1.76 o 
   4   4   1      298.84      318.26     26.39 o 
   5   4   1      174.99      176.95     21.94 o 
   6   4   1      465.84      489.72     24.90 o 
   7   4   1      461.57      527.23     50.57 o 
 -11   5   1        0.30        0.00      4.56 o 
 -10   5   1      213.70      207.62     21.63 o 
  -9   5   1      256.36      250.70     13.38 o 
  -8   5   1      155.34      137.87     11.45 o 
  -7   5   1      603.09      584.33     27.22 o 
  -6   5   1       35.87       41.96      2.33 o 
  -5   5   1       59.67       53.71      2.53 o 
  -4   5   1     2538.25     2631.93     90.82 o 
  -3   5   1     3035.73     2861.94     99.68 o 
  -2   5   1     2638.89     2928.42    113.12 o 
  -1   5   1     2566.09     2607.63     91.16 o 
   0   5   1      304.95      277.75     14.09 o 
   1   5   1     1417.76     1405.63     49.61 o 
   2   5   1      404.30      393.16     14.12 o 
   3   5   1      937.98      911.59     32.84 o 
   4   5   1        2.18        0.00      1.18 o 
   5   5   1      116.08      119.15      7.09 o 
   6   5   1      128.47      134.18     10.21 o 
   7   5   1        3.21        5.59      1.80 o 
 -11   6   1        6.30       14.45      6.05 o 
 -10   6   1       51.10       56.79     10.64 o 
  -9   6   1      216.01      217.48     12.06 o 
  -8   6   1        1.96        2.45      3.19 o 
  -7   6   1     2009.15     1921.04     86.97 o 
  -6   6   1        1.55        0.59      2.07 o 
  -5   6   1       18.26       21.51      1.71 o 
  -4   6   1       52.66       48.68      2.92 o 
  -3   6   1      259.62      230.99      9.03 o 
  -2   6   1        2.58        5.27      0.90 o 
  -1   6   1       44.45       30.91      3.44 o 
   0   6   1      922.44      882.58     31.62 o 
   1   6   1      134.74      124.36      9.75 o 
   2   6   1       35.62       36.36      2.29 o 
   3   6   1       76.47       80.92      5.13 o 
   4   6   1      292.62      280.97     25.37 o 
   5   6   1      240.85      252.72     15.45 o 
   6   6   1      120.75      123.61     13.64 o 
 -10   7   1      249.73      210.33     25.52 o 
  -9   7   1      143.03      128.26     29.69 o 
  -8   7   1      139.47      136.94      8.51 o 
  -7   7   1       74.23       53.45     12.25 o 
  -6   7   1     1374.02     1339.39     50.33 o 
  -5   7   1      331.29      326.44     13.15 o 
  -4   7   1      122.04      121.32      5.45 o 
  -3   7   1      635.61      620.61     25.00 o 
  -2   7   1      404.87      401.48     16.47 o 
  -1   7   1       49.46       53.35      6.96 o 
   0   7   1      221.92      225.42      9.71 o 
   1   7   1     2432.79     2363.48     93.18 o 
   2   7   1        6.82        8.79      1.65 o 
   3   7   1      155.62      144.64      8.45 o 
   4   7   1       63.74       66.22     11.69 o 
   5   7   1       47.57       52.66      9.35 o 
 -10   8   1      210.31      215.01     12.57 o 
  -9   8   1      243.25      242.26     23.85 o 
  -8   8   1       26.43        0.00     20.23 o 
  -7   8   1       62.19       52.76      4.40 o 
  -6   8   1      293.41      264.27     10.94 o 
  -5   8   1      807.54      732.95     29.46 o 
  -4   8   1      392.25      368.55     15.29 o 
  -3   8   1      716.69      699.33     28.22 o 
  -2   8   1       13.17        8.38      1.31 o 
  -1   8   1       42.94       45.80      3.02 o 
   0   8   1      262.72      249.38     10.76 o 
   1   8   1       24.81       29.76      5.85 o 
   2   8   1       24.66       20.97      2.97 o 
   3   8   1        3.01        1.11      1.67 o 
   4   8   1        6.21        1.49      5.94 o 
  -9   9   1       34.73       39.12      3.87 o 
  -8   9   1        1.92        6.50      1.86 o 
  -7   9   1       40.81       48.81      4.45 o 
  -6   9   1      143.05      157.98      8.35 o 
  -5   9   1        2.10        5.30      1.29 o 
  -4   9   1      171.91      154.16      7.09 o 
  -3   9   1      196.74      197.32      8.79 o 
  -2   9   1      501.80      511.80     21.06 o 
  -1   9   1      242.73      249.35     10.83 o 
   0   9   1      230.69      225.05      9.97 o 
   1   9   1        8.20        6.65      2.51 o 
   2   9   1       44.66       37.86      4.08 o 
   3   9   1        7.13        7.79      2.41 o 
  -9  10   1        0.15        0.93      1.67 o 
  -8  10   1        3.10        3.53      1.86 o 
  -7  10   1        7.21        7.05      2.23 o 
  -6  10   1      474.90      456.00     26.91 o 
  -5  10   1      820.84      711.71     46.31 o 
  -4  10   1      205.23      224.88      9.97 o 
  -3  10   1       76.43       79.13      4.51 o 
  -2  10   1       66.06       59.73      6.68 o 
  -1  10   1      104.25      100.83      5.25 o 
   0  10   1      111.56      119.56      6.04 o 
   1  10   1      173.38      180.39     11.88 o 
  -7  11   1        8.57        7.79      2.41 o 
  -6  11   1        0.56        2.41      2.04 o 
  -5  11   1      174.44      183.70      8.82 o 
  -4  11   1       91.15       99.67      5.44 o 
  -3  11   1      387.03      391.10     16.67 o 
  -2  11   1      203.43      212.57     17.91 o 
  -1  11   1        3.15        2.86      1.56 o 
   1 -12   2       20.52       21.24      2.56 o 
   2 -12   2      339.99      359.09     32.85 o 
   3 -12   2       52.57       45.10      5.47 o 
   4 -12   2        5.35        2.23      2.23 o 
   5 -12   2       10.58        7.79      2.41 o 
   6 -12   2       26.43       29.69      4.08 o 
  -1 -11   2      180.98      174.41     15.03 o 
   0 -11   2       71.01       68.07      5.10 o 
   1 -11   2       43.47       30.96      2.89 o 
   2 -11   2       20.88       19.64      4.18 o 
   3 -11   2      141.99      148.74      7.15 o 
   4 -11   2       76.80       85.33      7.15 o 
   5 -11   2       40.53       39.12      3.02 o 
   6 -11   2        1.69        0.00      1.67 o 
   7 -11   2        0.10        0.00      1.67 o 
   8 -11   2        0.34        2.60      2.04 o 
  -3 -10   2        5.76        6.50      2.23 o 
  -2 -10   2        0.00        2.41      2.04 o 
  -1 -10   2       42.19       39.91      3.02 o 
   0 -10   2        6.14        9.69      3.25 o 
   1 -10   2       56.30       58.43      3.87 o 
   2 -10   2        6.55        3.34      1.86 o 
   3 -10   2       17.48       16.50      1.90 o 
   4 -10   2       12.07       12.97      1.77 o 
   5 -10   2        1.00        1.18      1.30 o 
   6 -10   2      717.13      696.34     40.09 o 
   7 -10   2      312.53      342.04     20.42 o 
   8 -10   2        0.78        1.86      1.86 o 
   9 -10   2        0.09        0.57      1.67 o 
  -4  -9   2      257.66      293.42     18.00 o 
  -3  -9   2      233.14      247.21     15.40 o 
  -2  -9   2      166.36      149.52      7.09 o 
  -1  -9   2      218.47      199.42     15.13 o 
   0  -9   2      109.54      117.27      7.15 o 
   1  -9   2      235.99      229.45     10.04 o 
   2  -9   2      812.69      802.82     32.41 o 
   3  -9   2      879.31      868.29     34.97 o 
   4  -9   2      242.96      241.35     10.43 o 
   5  -9   2       62.60       46.33      2.95 o 
   6  -9   2      252.75      258.67     58.83 o 
   7  -9   2      183.24      178.08     11.60 o 
   8  -9   2       40.65       40.47      5.66 o 
   9  -9   2       30.81       35.74      9.09 o 
  -5  -8   2       20.75       22.02     11.69 o 
  -4  -8   2        0.36        0.00      9.93 o 
  -3  -8   2        2.72        5.57      1.86 o 
  -2  -8   2       64.26       71.64      3.93 o 
  -1  -8   2     1108.51     1052.45     42.13 o 
   0  -8   2       81.38       80.65      4.20 o 
   1  -8   2      511.16      505.15     20.60 o 
   2  -8   2        4.09        2.64      1.11 o 
   3  -8   2       87.67       84.21      6.50 o 
   4  -8   2      876.47      858.82     57.72 o 
   5  -8   2      942.63      905.41     53.87 o 
   6  -8   2      427.23      384.71     78.04 o 
   7  -8   2        0.12        0.00      1.30 o 
   8  -8   2       29.51       26.73      9.93 o 
   9  -8   2      498.19      458.59     54.56 o 
  10  -8   2        7.11        0.00     20.42 o 
  -6  -7   2        6.95       12.22      3.01 o 
  -5  -7   2       72.01       89.01      5.77 o 
  -4  -7   2       30.68       38.61      3.59 o 
  -3  -7   2       22.95       24.52      1.97 o 
  -2  -7   2       18.03       17.73      2.87 o 
  -1  -7   2      141.47      155.74      6.60 o 
   0  -7   2     2407.08     2355.53     86.92 o 
   1  -7   2     2379.98     2488.76    151.83 o 
   2  -7   2     1042.15     1219.86     77.03 o 
   3  -7   2       14.82       17.59      4.02 o 
   4  -7   2      303.43      310.22     14.49 o 
   5  -7   2      345.73      343.85     27.28 o 
   6  -7   2      778.09      774.07     38.25 o 
   7  -7   2     1525.07     1486.87     73.78 o 
   8  -7   2        0.71        0.07      1.56 o 
   9  -7   2       20.52       29.51      8.97 o 
  10  -7   2       87.23       71.05     11.16 o 
  -7  -6   2      155.44      172.54      9.98 o 
  -6  -6   2      131.97      133.07      9.62 o 
  -5  -6   2      235.37      190.56     10.18 o 
  -4  -6   2      802.52      782.76     37.06 o 
  -3  -6   2      443.83      438.84     16.42 o 
  -2  -6   2      467.69      447.68     28.57 o 
  -1  -6   2        6.99        5.76      1.25 o 
   0  -6   2      177.41      205.53      7.83 o 
   1  -6   2      433.96      494.88     24.73 o 
   2  -6   2       82.79       69.88      3.29 o 
   3  -6   2      483.49      575.80     31.08 o 
   4  -6   2        2.86        7.08      1.34 o 
   5  -6   2        1.93        3.94      0.95 o 
   6  -6   2      297.34      295.68     36.80 o 
   7  -6   2       60.70       61.20      9.55 o 
   8  -6   2      565.36      557.75     28.10 o 
   9  -6   2      186.43      182.33     29.97 o 
  10  -6   2        4.67        4.14      4.26 o 
  -8  -5   2       38.34       48.08      5.57 o 
  -7  -5   2       76.04       78.38      6.12 o 
  -6  -5   2       41.66       48.43      3.79 o 
  -5  -5   2      137.69      128.81     17.73 o 
  -4  -5   2       51.64       52.52      7.65 o 
  -3  -5   2      416.90      390.83     25.65 o 
  -2  -5   2      438.69      379.78     15.11 o 
  -1  -5   2     3491.88     3436.07    118.70 o 
   0  -5   2      848.78      947.94     35.41 o 
   1  -5   2     2054.92     2299.70     79.82 o 
   2  -5   2      520.40      564.06     20.20 o 
   3  -5   2      842.59      865.59     52.86 o 
   4  -5   2      212.84      174.35      9.70 o 
   5  -5   2     1160.84     1184.89     43.77 o 
   6  -5   2      288.27      304.40     33.21 o 
   7  -5   2       24.76       28.63      2.77 o 
   8  -5   2      211.73      211.55     20.64 o 
   9  -5   2       55.98       45.76      7.61 o 
  10  -5   2       67.60       57.56     13.55 o 
  -8  -4   2       60.92       64.02     12.16 o 
  -7  -4   2       17.97       19.37      8.15 o 
  -6  -4   2       65.67       63.69     14.57 o 
  -5  -4   2      386.99      376.23     25.56 o 
  -4  -4   2        2.57        5.22      1.97 o 
  -3  -4   2      233.29      238.29     10.43 o 
  -2  -4   2      796.71      905.50     32.20 o 
  -1  -4   2     1426.00     1298.46     45.15 o 
   0  -4   2     2390.45     2499.92     93.29 o 
   1  -4   2      505.94      497.24     30.37 o 
   2  -4   2        1.79        5.46      0.80 o 
   3  -4   2      520.46      554.35     25.26 o 
   4  -4   2      273.08      330.31     20.63 o 
   5  -4   2      330.36      325.00     17.28 o 
   6  -4   2     1219.83     1261.97     61.38 o 
   7  -4   2      274.11      270.35     28.68 o 
   8  -4   2      293.07      261.94     57.25 o 
   9  -4   2      168.17      142.85     37.12 o 
  -9  -3   2       11.84        5.03      5.01 o 
  -8  -3   2       69.16       83.61      9.69 o 
  -7  -3   2       28.62       27.21      2.86 o 
  -6  -3   2      115.16      100.53      8.17 o 
  -5  -3   2      665.11      653.83     32.99 o 
  -4  -3   2     2998.05     2882.63    100.44 o 
  -3  -3   2     1701.56     1895.65     65.96 o 
  -2  -3   2      302.64      322.18     14.72 o 
  -1  -3   2     2880.97     3071.52    137.73 o 
   0  -3   2      527.51      579.48     21.92 o 
   1  -3   2      269.20      307.10     13.36 o 
   2  -3   2     5236.61     5391.15    184.71 o 
   3  -3   2      702.00      724.26     30.64 o 
   4  -3   2        7.86        6.12      0.78 o 
   5  -3   2      151.99      184.91     15.81 o 
   6  -3   2      487.68      486.64     36.62 o 
   7  -3   2      872.18      868.20     48.25 o 
  -9  -2   2       34.95       29.50      6.81 o 
  -8  -2   2      228.42      223.86     22.71 o 
  -7  -2   2       22.07       27.51      6.00 o 
  -6  -2   2       81.39       88.18     14.49 o 
  -5  -2   2     1234.91     1265.26     56.31 o 
  -4  -2   2       12.20       16.66      2.28 o 
  -3  -2   2      183.48      151.44      5.54 o 
  -2  -2   2      132.35      131.94      9.59 o 
  -1  -2   2    10274.50    10155.50    365.44 o 
   0  -2   2     9697.66    10689.27    370.75 o 
   1  -2   2     1429.73     1337.75     43.89 o 
   2  -2   2      225.81      268.52      9.13 o 
   3  -2   2     2753.88     2886.50     83.70 o 
   4  -2   2       45.78       37.59      1.61 o 
   5  -2   2     2931.59     2994.50    117.19 o 
 -10  -1   2       76.51       83.63     10.77 o 
  -9  -1   2       29.77       21.33      5.27 o 
  -8  -1   2      262.81      279.29     38.23 o 
  -7  -1   2      378.68      424.38     31.04 o 
  -6  -1   2      530.02      518.45     33.92 o 
  -5  -1   2     2249.33     2175.00     95.94 o 
  -4  -1   2     5546.13     5385.39    184.50 o 
  -3  -1   2      151.97      148.65      5.56 o 
  -2  -1   2       53.55       48.50      2.22 o 
  -1  -1   2     3437.52     3228.69    114.47 o 
   0  -1   2    11210.32    12120.65    343.45 o 
   1  -1   2      288.32      363.84     12.86 o 
   2  -1   2     9262.73     9899.07    287.56 o 
   3  -1   2      846.46      760.04     27.56 o 
   4  -1   2      518.36      529.86     29.69 o 
   5  -1   2      856.47      958.76     53.26 o 
 -10   0   2      258.56      255.07     23.37 o 
  -9   0   2      510.38      472.99     39.74 o 
  -8   0   2      523.15      523.03     25.29 o 
  -7   0   2       92.76       93.38      7.12 o 
  -6   0   2        4.84        4.32      1.02 o 
  -5   0   2       51.37       44.22      4.60 o 
  -4   0   2     2919.11     3101.78     91.29 o 
  -3   0   2     1719.41     1631.90     56.41 o 
  -2   0   2     1230.58     1194.14     41.98 o 
  -1   0   2        2.22        3.95      0.75 o 
   0   0   2      169.34      157.09      6.15 o 
   1   0   2     6769.87     7145.05    233.74 o 
   2   0   2      593.64      518.62     17.84 o 
   3   0   2      117.50      129.27      6.12 o 
   4   0   2        6.26        4.63      0.59 o 
   5   0   2      426.94      390.44     17.78 o 
   6   0   2        6.64        8.74      2.04 o 
   7   0   2      453.97      391.78     42.87 o 
   8   0   2       89.74       75.35     16.89 o 
 -10   1   2       69.46       69.26      9.47 o 
  -9   1   2        7.02        4.60      3.90 o 
  -8   1   2        7.29        7.18      1.07 o 
  -7   1   2      145.59      142.24      8.82 o 
  -6   1   2       73.84       55.02      3.24 o 
  -5   1   2      930.09      887.81     30.97 o 
  -4   1   2      562.86      578.18     19.32 o 
  -3   1   2     2269.15     2181.15     71.65 o 
  -2   1   2      463.55      385.25     13.15 o 
  -1   1   2     2804.50     3244.62    103.60 o 
   0   1   2    15344.20    16417.73    576.68 o 
   1   1   2      771.64      863.61     27.31 o 
   2   1   2      368.31      361.96     11.70 o 
   3   1   2     1750.48     1731.76     60.35 o 
   4   1   2      630.56      601.59     27.39 o 
   5   1   2      315.98      296.78     14.03 o 
   6   1   2      199.79      186.37      9.18 o 
   7   1   2       49.59       39.54      6.74 o 
   8   1   2        0.64        1.86      4.01 o 
   9   1   2      175.65      143.57     23.57 o 
 -11   2   2      154.05      158.95     15.14 o 
 -10   2   2      211.46      215.68     20.02 o 
  -9   2   2       91.75       93.37     13.46 o 
  -8   2   2       96.82       92.83      5.00 o 
  -7   2   2      427.84      418.62     18.08 o 
  -6   2   2     1107.59     1130.63     50.87 o 
  -5   2   2       32.84       67.43      2.83 o 
  -4   2   2     1162.09     1118.80     39.08 o 
  -3   2   2     1440.94     1458.88     50.67 o 
  -2   2   2      953.89      918.57     41.60 o 
  -1   2   2     1612.65     1886.00    142.24 o 
   0   2   2     2183.20     2206.84     77.98 o 
   1   2   2       70.46       83.68      3.25 o 
   2   2   2       31.54       35.44      3.60 o 
   3   2   2      206.44      207.30      7.57 o 
   4   2   2      297.17      317.92     23.36 o 
   5   2   2       10.16        8.73      3.89 o 
   6   2   2      447.82      429.37     46.09 o 
   7   2   2      259.32      214.48     43.61 o 
   8   2   2        2.74        2.88      4.93 o 
 -11   3   2       41.49       42.29      7.61 o 
 -10   3   2      509.59      497.06     41.34 o 
  -9   3   2        2.56       10.94      5.42 o 
  -8   3   2        2.09        3.14      2.05 o 
  -7   3   2      135.33      120.48      9.09 o 
  -6   3   2      814.86      853.60     30.18 o 
  -5   3   2      747.82      760.52     26.80 o 
  -4   3   2     3549.58     3568.42    122.11 o 
  -3   3   2      352.07      294.90     10.81 o 
  -2   3   2      153.64      137.96      5.38 o 
  -1   3   2     1391.41     1421.95     47.19 o 
   0   3   2      647.92      693.57     23.17 o 
   1   3   2     1317.28     1209.90     45.36 o 
   2   3   2      602.17      547.15     19.02 o 
   3   3   2      666.55      609.45     20.79 o 
   4   3   2      282.77      282.04     20.18 o 
   5   3   2      248.22      252.06     19.30 o 
   6   3   2        4.93        4.58      2.64 o 
   7   3   2       20.66       29.68      7.85 o 
   8   3   2      142.67      139.87     17.68 o 
 -11   4   2      179.46      178.96     18.66 o 
 -10   4   2      290.75      340.02     26.04 o 
  -9   4   2       36.41       33.41      4.90 o 
  -8   4   2       20.19       22.94      1.97 o 
  -7   4   2      512.27      509.44     23.89 o 
  -6   4   2     1368.61     1377.85     48.15 o 
  -5   4   2      273.53      285.17     10.67 o 
  -4   4   2      111.23      114.61      4.66 o 
  -3   4   2     1359.85     1402.22     49.31 o 
  -2   4   2     2273.57     2226.15     74.52 o 
  -1   4   2      222.93      169.76      9.08 o 
   0   4   2      879.67      866.43     35.20 o 
   1   4   2       33.06       31.19      3.78 o 
   2   4   2      686.08      681.88     32.77 o 
   3   4   2      647.14      612.24     21.98 o 
   4   4   2     1047.00     1022.57     51.79 o 
   5   4   2      138.25      138.75     21.33 o 
   6   4   2       11.14       13.26      3.65 o 
   7   4   2       16.08       15.22      8.91 o 
 -11   5   2      332.88      371.17     38.01 o 
 -10   5   2      259.20      281.62     28.08 o 
  -9   5   2       31.14       30.10      9.02 o 
  -8   5   2       38.30       33.01      2.64 o 
  -7   5   2      190.61      192.43      9.99 o 
  -6   5   2      783.33      773.02     27.65 o 
  -5   5   2     3020.27     3020.84    104.60 o 
  -4   5   2     1762.22     1709.58     59.70 o 
  -3   5   2      222.50      209.91      8.03 o 
  -2   5   2      106.33      104.73      6.74 o 
  -1   5   2      180.71      164.67      6.60 o 
   0   5   2      463.43      424.52     14.97 o 
   1   5   2        2.25        1.20      1.60 o 
   2   5   2       12.19        7.62      3.10 o 
   3   5   2       79.84       90.11      5.66 o 
   4   5   2       43.20       46.62      3.64 o 
   5   5   2      265.78      297.42     15.83 o 
   6   5   2      221.19      240.27     16.80 o 
 -11   6   2        0.13        2.04     13.55 o 
 -10   6   2      136.29      133.16     17.72 o 
  -9   6   2      105.88      102.40      6.14 o 
  -8   6   2      104.34       97.42      5.81 o 
  -7   6   2     2342.15     2270.64    102.22 o 
  -6   6   2      356.14      360.04     13.64 o 
  -5   6   2      691.33      662.81     24.20 o 
  -4   6   2     1289.55     1250.04     47.04 o 
  -3   6   2      362.62      351.32     13.94 o 
  -2   6   2      479.14      469.38     17.51 o 
  -1   6   2      112.32       90.00      5.03 o 
   0   6   2       80.81       86.88      5.50 o 
   1   6   2      979.26      974.40     34.95 o 
   2   6   2       67.48       74.10      5.73 o 
   3   6   2      450.44      451.04     34.63 o 
   4   6   2       69.93       67.40      4.71 o 
   5   6   2       91.50       98.99      6.49 o 
 -10   7   2        4.24        1.85      1.48 o 
  -9   7   2      294.33      270.03     15.30 o 
  -8   7   2      505.07      478.64     25.98 o 
  -7   7   2       44.74       47.65      4.03 o 
  -6   7   2      348.79      322.69     15.50 o 
  -5   7   2      340.60      336.15     29.56 o 
  -4   7   2        2.14        0.00      0.84 o 
  -3   7   2      591.27      569.44     23.03 o 
  -2   7   2      832.43      799.90     32.09 o 
  -1   7   2      692.64      667.09     26.90 o 
   0   7   2      218.71      223.09      9.58 o 
   1   7   2      142.37      148.74      6.69 o 
   2   7   2      647.19      616.35     35.45 o 
   3   7   2      136.72      145.34      9.17 o 
   4   7   2      110.35      122.46      7.96 o 
   5   7   2       60.29       73.17     13.73 o 
 -10   8   2      151.36      157.93     24.50 o 
  -9   8   2       48.43       48.65      5.57 o 
  -8   8   2        6.10        5.84      5.57 o 
  -7   8   2      111.65       98.92      6.87 o 
  -6   8   2        1.30        1.76      1.02 o 
  -5   8   2        1.75        0.56      0.92 o 
  -4   8   2      371.96      376.05     23.29 o 
  -3   8   2      277.26      314.96     13.25 o 
  -2   8   2      366.75      369.35     22.09 o 
  -1   8   2       69.66       71.61      4.00 o 
   0   8   2      500.08      496.35     20.41 o 
   1   8   2       55.17       50.19      3.28 o 
   2   8   2        1.76        2.60      1.86 o 
   3   8   2      113.31      114.14      7.98 o 
  -9   9   2       20.15       18.74      2.60 o 
  -8   9   2       22.80       21.90      2.97 o 
  -7   9   2       64.37       62.36      5.38 o 
  -6   9   2       36.29       37.36      4.55 o 
  -5   9   2      516.50      500.39     20.60 o 
  -4   9   2      101.65      119.82      5.84 o 
  -3   9   2      258.82      249.57     10.89 o 
  -2   9   2       29.48       31.07      2.56 o 
  -1   9   2      566.02      550.21     22.70 o 
   0   9   2      107.14      105.82      5.31 o 
   1   9   2       14.09       21.90      3.16 o 
   2   9   2      154.43      171.12     11.32 o 
  -8  10   2       33.82       25.05      3.34 o 
  -7  10   2      289.61      313.09     19.12 o 
  -6  10   2      210.61      242.82     10.69 o 
  -5  10   2      128.45      126.63     14.01 o 
  -4  10   2        0.58        4.43      1.37 o 
  -3  10   2      118.98      118.96      6.12 o 
  -2  10   2       59.10       69.64      4.33 o 
  -1  10   2       83.38       86.32      5.12 o 
   0  10   2       92.53       86.00     10.76 o 
  -7  11   2       94.26       88.90      7.42 o 
  -6  11   2      282.74      256.30     16.15 o 
  -5  11   2      146.61      142.13      6.96 o 
  -4  11   2       11.23       11.89      1.96 o 
  -3  11   2       22.11       18.80      2.43 o 
  -2  11   2       35.07       27.90      3.34 o 
   1 -12   3      136.96      130.35     16.89 o 
   2 -12   3      111.53      121.33     10.95 o 
   3 -12   3       20.42       25.89      2.62 o 
   4 -12   3        9.46       10.76      2.03 o 
   5 -12   3       68.09       61.62      5.94 o 
   6 -12   3      176.30      175.01     11.69 o 
  -1 -11   3       22.55       21.60      2.43 o 
   0 -11   3       35.71       41.96      3.28 o 
   1 -11   3       38.38       29.07      2.82 o 
   2 -11   3        7.78       11.37      1.97 o 
   3 -11   3        1.12        0.13      2.41 o 
   4 -11   3      149.74      171.86     17.72 o 
   5 -11   3      154.26      155.15     10.58 o 
   6 -11   3       24.49       25.05      3.53 o 
   7 -11   3       72.38       71.45      6.12 o 
   8 -11   3      221.54      235.14     14.66 o 
  -3 -10   3       13.31       17.63      3.16 o 
  -2 -10   3       75.85       66.44      5.94 o 
  -1 -10   3      272.39      234.74     10.43 o 
   0 -10   3      421.47      370.51     18.93 o 
   1 -10   3      438.53      425.65     27.28 o 
   2 -10   3        0.81        0.68      2.23 o 
   3 -10   3       12.96       11.37      2.32 o 
   4 -10   3       82.33       77.53      4.32 o 
   5 -10   3      284.46      299.34     12.79 o 
   6 -10   3      248.83      236.81     14.66 o 
   7 -10   3       10.01        8.17      2.23 o 
   8 -10   3       11.76       12.25      2.41 o 
  -4  -9   3      149.32      158.12     10.58 o 
  -3  -9   3       38.41       40.46      4.27 o 
  -2  -9   3       11.32       10.02      2.51 o 
  -1  -9   3       39.64       37.03      3.62 o 
   0  -9   3       15.23       27.99      6.96 o 
   1  -9   3     1215.16     1136.04     45.47 o 
   2  -9   3      144.83      158.31      7.28 o 
   3  -9   3        1.59        0.00      2.04 o 
   4  -9   3       25.14       24.93      6.59 o 
   5  -9   3      211.28      198.52     12.34 o 
   6  -9   3      522.02      507.44    120.08 o 
   7  -9   3      238.84      215.82     48.90 o 
   8  -9   3      380.77      374.62     33.13 o 
   9  -9   3      164.74      158.66     29.23 o 
  -5  -8   3       12.27       17.90      5.01 o 
  -4  -8   3       29.16       33.90      6.77 o 
  -3  -8   3      128.19      125.65      6.04 o 
  -2  -8   3      413.19      401.38     16.73 o 
  -1  -8   3      750.41      680.82     28.40 o 
   0  -8   3      420.30      403.88     16.80 o 
   1  -8   3      100.26      109.18      5.24 o 
   2  -8   3      575.59      635.05     25.72 o 
   3  -8   3       77.71       87.34      7.69 o 
   4  -8   3      304.34      290.52     32.39 o 
   5  -8   3      611.65      593.49     52.49 o 
   6  -8   3       86.71       86.75     19.30 o 
   7  -8   3       65.23       63.44     10.02 o 
   8  -8   3        0.97        2.90      3.53 o 
   9  -8   3      436.08      411.81     93.72 o 
  -6  -7   3      261.16      257.08     13.29 o 
  -5  -7   3       94.79      103.59      6.55 o 
  -4  -7   3       32.58       32.83      4.76 o 
  -3  -7   3      492.70      463.74     17.50 o 
  -2  -7   3      519.31      467.84     17.65 o 
  -1  -7   3      281.79      266.85     10.72 o 
   0  -7   3      584.75      541.60     20.74 o 
   1  -7   3      528.60      533.49     60.92 o 
   2  -7   3      517.45      605.20     69.59 o 
   3  -7   3     1548.57     1633.29     72.46 o 
   4  -7   3      486.69      481.71     28.80 o 
   5  -7   3      222.77      218.29     15.28 o 
   6  -7   3       71.93       65.41     13.67 o 
   7  -7   3       97.89      101.47     13.77 o 
   8  -7   3      330.75      318.48     31.67 o 
   9  -7   3        8.89        6.12      5.20 o 
  10  -7   3       41.57       43.94      8.75 o 
  -7  -6   3        3.92        2.45      1.61 o 
  -6  -6   3       81.13       74.90      4.99 o 
  -5  -6   3      476.92      475.82     23.25 o 
  -4  -6   3      265.98      279.85     14.35 o 
  -3  -6   3      460.37      460.00     17.28 o 
  -2  -6   3        5.70        5.87      2.15 o 
  -1  -6   3       91.54       94.76      4.16 o 
   0  -6   3      450.70      450.76     17.15 o 
   1  -6   3     1009.13     1102.03     40.82 o 
   2  -6   3      712.16      859.69     55.64 o 
   3  -6   3      265.99      299.61     18.90 o 
   4  -6   3      189.08      193.53     12.55 o 
   5  -6   3      243.08      244.71     15.51 o 
   6  -6   3      406.44      433.05     22.16 o 
   7  -6   3      287.41      286.62     39.09 o 
   8  -6   3        0.82        0.56      1.31 o 
   9  -6   3       18.55       16.21      6.77 o 
  10  -6   3        3.87        5.16      4.26 o 
  -8  -5   3       79.38       88.19      5.81 o 
  -7  -5   3        0.51        0.92      2.78 o 
  -6  -5   3       44.82       37.22      6.49 o 
  -5  -5   3      264.70      247.86     16.37 o 
  -4  -5   3     1009.68      940.41     34.02 o 
  -3  -5   3      394.59      375.97     16.54 o 
  -2  -5   3      490.64      436.10     20.22 o 
  -1  -5   3      260.86      233.73     16.73 o 
   0  -5   3     1108.90     1369.28     50.60 o 
   1  -5   3      227.25      300.56     46.96 o 
   2  -5   3       48.87       32.76      2.64 o 
   3  -5   3     3938.74     4313.04    147.80 o 
   4  -5   3      441.12      454.00     26.23 o 
   5  -5   3      404.13      443.28     26.68 o 
   6  -5   3       19.69       27.75      7.11 o 
   7  -5   3      360.99      349.02     36.68 o 
   8  -5   3      168.97      154.05     35.82 o 
   9  -5   3      178.63      191.08     54.75 o 
  10  -5   3      251.90      256.30     29.32 o 
  -9  -4   3       10.91       20.23      7.42 o 
  -8  -4   3       56.66       65.21     11.78 o 
  -7  -4   3       82.03       90.67     16.34 o 
  -6  -4   3      232.53      243.45     24.44 o 
  -5  -4   3      201.52      222.88     18.75 o 
  -4  -4   3       11.73       10.38      1.14 o 
  -3  -4   3      422.12      426.07     19.58 o 
  -2  -4   3       83.52       61.14      4.11 o 
  -1  -4   3     6440.77     6780.75    250.14 o 
   0  -4   3      755.86      793.55     29.37 o 
   1  -4   3      250.88      281.76     21.49 o 
   2  -4   3      491.32      483.97     23.34 o 
   3  -4   3      278.70      262.78     12.26 o 
   4  -4   3     1112.86     1185.91     51.78 o 
   5  -4   3     1454.38     1526.52    120.44 o 
   6  -4   3     1156.40     1234.64     59.53 o 
   7  -4   3        0.77        0.91      2.45 o 
   8  -4   3       64.19       16.33     14.10 o 
   9  -4   3       19.03        4.27     10.39 o 
  -9  -3   3       78.26       76.76     11.83 o 
  -8  -3   3      145.00      142.11     13.81 o 
  -7  -3   3       28.68       33.04      8.05 o 
  -6  -3   3       25.26       31.98      3.51 o 
  -5  -3   3     1094.51      965.20     48.16 o 
  -4  -3   3      377.77      351.93     14.07 o 
  -3  -3   3      747.30      878.67     39.08 o 
  -2  -3   3       84.34      106.27      5.65 o 
  -1  -3   3      800.08      950.14     33.87 o 
   0  -3   3       41.98       52.51      7.99 o 
   1  -3   3      559.90      555.47     25.09 o 
   2  -3   3     1661.08     1639.46     53.38 o 
   3  -3   3      308.49      352.96     10.27 o 
   4  -3   3       25.09       29.87      1.43 o 
   5  -3   3      231.48      217.05     10.38 o 
   6  -3   3      198.92      244.19     11.61 o 
   7  -3   3     2353.99     2295.95    242.94 o 
 -10  -2   3        0.29        2.53      4.33 o 
  -9  -2   3       60.51       72.18     10.84 o 
  -8  -2   3      601.75      604.08     28.08 o 
  -7  -2   3      109.20      102.68      5.78 o 
  -6  -2   3      224.72      223.86     19.52 o 
  -5  -2   3       17.09       25.60      3.88 o 
  -4  -2   3     1495.53     1393.71     48.92 o 
  -3  -2   3     4060.83     3892.04    134.52 o 
  -2  -2   3    10386.11    10254.89    359.35 o 
  -1  -2   3     5191.64     5243.69    210.45 o 
   0  -2   3      187.80      200.73     10.55 o 
   1  -2   3      206.41      223.56      6.93 o 
   2  -2   3      965.95      953.40     31.24 o 
   3  -2   3      299.77      273.13      9.73 o 
   4  -2   3     2008.50     2119.65     73.30 o 
   5  -2   3     1048.10     1141.58     39.47 o 
   6  -2   3        0.14        0.00      0.56 o 
 -10  -1   3        3.62        5.35     10.21 o 
  -9  -1   3      140.51      164.67     17.45 o 
  -8  -1   3       55.56       54.28      7.50 o 
  -7  -1   3     1758.13     1785.94     62.20 o 
  -6  -1   3     1566.87     1637.55     74.09 o 
  -5  -1   3     1588.14     1568.85     54.73 o 
  -4  -1   3     2410.72     2464.29     86.29 o 
  -3  -1   3     2959.58     2851.91     99.37 o 
  -2  -1   3     1355.40     1251.00     37.16 o 
  -1  -1   3      111.29      100.69      3.91 o 
   0  -1   3        6.70        7.31      1.71 o 
   1  -1   3    15250.46    16480.28    557.56 o 
   2  -1   3      151.46      164.87      8.60 o 
   3  -1   3     2579.47     2778.08     95.54 o 
   4  -1   3      598.10      582.14     20.07 o 
   5  -1   3      882.13      845.39     37.74 o 
   6  -1   3       66.47       58.78      4.84 o 
 -10   0   3      120.41      137.46     14.86 o 
  -9   0   3       86.13      121.82     13.66 o 
  -8   0   3       58.72       61.59      5.86 o 
  -7   0   3       19.63       24.50      3.15 o 
  -6   0   3      165.12      154.18      7.85 o 
  -5   0   3      306.73      290.02     10.57 o 
  -4   0   3      748.43      691.08     24.35 o 
  -3   0   3       17.29       27.51      1.39 o 
  -2   0   3     4536.15     4533.81    158.94 o 
  -1   0   3       60.10       59.99      2.99 o 
   0   0   3      386.72      394.94     15.26 o 
   1   0   3    17346.46    17815.32    583.40 o 
   2   0   3     2531.04     2507.67     82.55 o 
   3   0   3      174.16      219.60      7.98 o 
   4   0   3       72.68       82.35      4.35 o 
   5   0   3        1.90        2.93      0.91 o 
   6   0   3      108.08       93.58      6.54 o 
   7   0   3        1.21        0.00      3.65 o 
   8   0   3       73.55       74.95     10.30 o 
   9   0   3       89.07       68.33     14.38 o 
 -11   1   3        8.80        6.74      4.48 o 
 -10   1   3      314.60      287.35     25.55 o 
  -9   1   3      125.83      154.97     16.14 o 
  -8   1   3      103.57      123.94      6.57 o 
  -7   1   3        5.01        5.23      2.41 o 
  -6   1   3      304.02      286.71     10.46 o 
  -5   1   3        0.36        0.00      0.39 o 
  -4   1   3     6491.76     7099.04    245.14 o 
  -3   1   3     1406.27     1357.84     47.15 o 
  -2   1   3      382.88      384.07     13.66 o 
  -1   1   3      896.38      822.64     26.43 o 
   0   1   3      200.64      169.71      6.12 o 
   1   1   3       42.35       43.17      1.94 o 
   2   1   3     1227.41     1287.12     39.02 o 
   3   1   3      379.95      362.11     11.85 o 
   4   1   3      281.19      246.31     12.43 o 
   5   1   3      119.43      112.57      7.55 o 
   6   1   3      187.72      199.50     13.03 o 
   7   1   3       68.54       70.67     24.13 o 
   8   1   3       10.31       10.13      5.79 o 
 -11   2   3      189.37      195.95     18.97 o 
 -10   2   3       43.41       68.31     10.16 o 
  -9   2   3       52.08       56.29      3.47 o 
  -8   2   3      278.23      297.46     14.41 o 
  -7   2   3      887.14      851.79     38.68 o 
  -6   2   3      269.53      263.08      9.35 o 
  -5   2   3      166.62      133.21      5.10 o 
  -4   2   3      109.63      126.79      5.03 o 
  -3   2   3       32.79       32.54      1.57 o 
  -2   2   3        3.35        2.35      0.84 o 
  -1   2   3     3307.83     3647.57    114.44 o 
   0   2   3     4243.06     4134.32    143.06 o 
   1   2   3        0.95        1.39      1.70 o 
   2   2   3       53.01       57.92      2.52 o 
   3   2   3       14.09       13.80      1.85 o 
   4   2   3      526.32      522.70     24.12 o 
   5   2   3      947.32      886.43     54.71 o 
   6   2   3      487.38      478.34     49.71 o 
   7   2   3        0.14        0.41      5.18 o 
   8   2   3       28.30       18.45     11.23 o 
 -11   3   3       36.45       48.12      9.12 o 
 -10   3   3      385.63      386.90     34.25 o 
  -9   3   3       49.78       54.46      3.48 o 
  -8   3   3       98.89       95.24      7.80 o 
  -7   3   3       88.69       81.91      4.63 o 
  -6   3   3      133.47      135.30      5.40 o 
  -5   3   3     2801.00     2905.14    101.61 o 
  -4   3   3     6627.79     6978.26    242.06 o 
  -3   3   3       10.02       31.02      9.84 o 
  -2   3   3      175.25      186.56      6.98 o 
  -1   3   3      100.25      112.02      7.47 o 
   0   3   3     2366.32     2391.75     78.37 o 
   1   3   3     1784.40     1716.32     56.43 o 
   2   3   3     1358.81     1308.26     43.43 o 
   3   3   3        1.26        6.85      4.56 o 
   4   3   3       88.51       88.22     13.39 o 
   5   3   3       69.51       72.21     12.29 o 
   6   3   3      573.44      583.65     57.78 o 
   7   3   3      147.60      114.88     21.44 o 
 -11   4   3        7.40       12.80      9.09 o 
 -10   4   3       41.56       67.09     12.05 o 
  -9   4   3      499.65      483.70     22.58 o 
  -8   4   3      270.92      291.44     15.17 o 
  -7   4   3      108.37       97.19      6.46 o 
  -6   4   3        0.79        0.29      0.67 o 
  -5   4   3      324.80      365.31     13.49 o 
  -4   4   3     1804.10     1785.75     62.73 o 
  -3   4   3     1689.84     1665.78     58.27 o 
  -2   4   3     1741.94     1895.65     66.59 o 
  -1   4   3       59.56       42.50      2.13 o 
   0   4   3        3.97        4.63      1.56 o 
   1   4   3       43.98       46.48      6.00 o 
   2   4   3      160.51      151.31      6.04 o 
   3   4   3      753.30      771.26     41.67 o 
   4   4   3      269.45      245.71     13.63 o 
   5   4   3      296.02      296.59     15.66 o 
   6   4   3        8.21       11.96      1.82 o 
   7   4   3       97.41      130.47     22.46 o 
 -11   5   3      142.41      151.15     29.42 o 
 -10   5   3       51.11       35.73      2.97 o 
  -9   5   3        0.75        1.93      1.46 o 
  -8   5   3      373.12      374.20     18.24 o 
  -7   5   3     1231.11     1243.22     56.98 o 
  -6   5   3      309.26      261.59     10.02 o 
  -5   5   3      517.19      486.09     17.82 o 
  -4   5   3        1.00        1.39      2.60 o 
  -3   5   3      759.90      752.39     27.10 o 
  -2   5   3      470.70      510.65     18.63 o 
  -1   5   3      130.00      112.91      4.86 o 
   0   5   3      425.95      425.02     15.73 o 
   1   5   3       11.70       10.87      2.54 o 
   2   5   3      186.60      181.64     12.61 o 
   3   5   3      107.24      102.77     10.20 o 
   4   5   3       37.00       40.81      6.12 o 
   5   5   3        0.85        0.43      1.28 o 
   6   5   3       90.22       97.07      6.33 o 
 -11   6   3       62.44       67.83     16.08 o 
 -10   6   3      226.85      225.15     12.84 o 
  -9   6   3        3.09        3.87      1.39 o 
  -8   6   3       46.78       50.43      9.19 o 
  -7   6   3        0.86        2.79      6.87 o 
  -6   6   3     1851.55     1818.72     68.14 o 
  -5   6   3      602.87      568.37     21.99 o 
  -4   6   3     1192.29     1217.93     45.92 o 
  -3   6   3      311.08      318.20     13.19 o 
  -2   6   3       26.40       35.86      4.27 o 
  -1   6   3        5.53        7.21      1.11 o 
   0   6   3     1401.71     1356.83     50.61 o 
   1   6   3      824.65      823.98     29.87 o 
   2   6   3       22.09       25.08      4.76 o 
   3   6   3      255.54      265.85     13.98 o 
   4   6   3        8.37        8.75      2.28 o 
   5   6   3        0.26        0.00      3.62 o 
 -10   7   3      173.54      186.66     11.11 o 
  -9   7   3      210.96      187.52     11.14 o 
  -8   7   3      116.62      119.90     39.72 o 
  -7   7   3       33.59       43.49      5.66 o 
  -6   7   3       34.05       35.79      2.35 o 
  -5   7   3      108.66      100.12      6.03 o 
  -4   7   3       80.72       69.11      3.80 o 
  -3   7   3      127.08      111.88      5.29 o 
  -2   7   3       36.83       33.51      2.43 o 
  -1   7   3       43.18       38.23      2.62 o 
   0   7   3       55.41       66.21      3.90 o 
   1   7   3       75.47       75.02      4.92 o 
   2   7   3      484.54      520.77     30.25 o 
   3   7   3      135.20      147.36      9.39 o 
   4   7   3        1.29        1.21      2.60 o 
 -10   8   3        0.72        3.36      5.47 o 
  -9   8   3        0.75        0.37      1.30 o 
  -8   8   3       42.53       51.04      4.45 o 
  -7   8   3      274.82      257.42     15.59 o 
  -6   8   3      491.71      497.15     46.21 o 
  -5   8   3       56.14       56.03      3.34 o 
  -4   8   3       46.91       49.07      3.21 o 
  -3   8   3      329.92      300.21     23.66 o 
  -2   8   3       25.24       25.34      3.06 o 
  -1   8   3      143.69      142.92      6.69 o 
   0   8   3      328.28      320.32     16.89 o 
   1   8   3      124.71      121.93      8.35 o 
   2   8   3       38.62       36.93      4.08 o 
   3   8   3       47.64       43.61      4.45 o 
  -9   9   3       53.84       49.74      4.64 o 
  -8   9   3       77.48       69.04      5.75 o 
  -7   9   3       20.93       16.33      2.78 o 
  -6   9   3      603.25      611.98     25.00 o 
  -5   9   3      998.08     1011.88     45.19 o 
  -4   9   3      401.63      427.68     17.85 o 
  -3   9   3      224.70      234.87     10.37 o 
  -2   9   3       59.82       48.09      3.34 o 
  -1   9   3       45.50       39.56      3.25 o 
   0   9   3      240.97      247.15     10.89 o 
   1   9   3      277.15      298.80     18.37 o 
  -8  10   3        1.77        0.93      1.67 o 
  -7  10   3       96.10       88.71      7.24 o 
  -6  10   3        9.87       13.53      1.90 o 
  -5  10   3       28.94       36.22      2.89 o 
  -4  10   3       63.67       67.36      4.26 o 
  -3  10   3      455.27      437.33     18.37 o 
  -2  10   3      107.63      110.47      8.82 o 
  -1  10   3       34.17       41.38      3.21 o 
  -5  11   3       84.27       77.35      4.79 o 
  -4  11   3       20.82       19.54      2.29 o 
   0 -12   4       22.17       22.44      2.56 o 
   1 -12   4       53.37       51.22      3.87 o 
   2 -12   4       10.55       12.83      2.16 o 
   3 -12   4        0.70        0.00      1.44 o 
   4 -12   4       49.47       55.06      3.87 o 
   5 -12   4      108.11      103.00      7.79 o 
   6 -12   4      283.24      273.93     17.26 o 
  -2 -11   4       34.04       34.52      4.27 o 
  -1 -11   4        2.31        0.88      1.50 o 
   0 -11   4        4.61        5.51      1.77 o 
   1 -11   4      121.01      113.79      6.68 o 
   2 -11   4      102.84       96.16      9.09 o 
   3 -11   4       36.79       39.56      3.14 o 
   4 -11   4       31.96       33.32      2.82 o 
   5 -11   4       22.96       31.18      3.90 o 
   6 -11   4      153.50      143.46      9.84 o 
   7 -11   4       17.73       19.67      3.16 o 
  -3 -10   4      196.79      201.00     12.99 o 
  -2 -10   4      229.06      223.53     10.10 o 
  -1 -10   4      236.23      234.68     10.50 o 
   0 -10   4       77.27       82.10     10.11 o 
   1 -10   4      119.87       91.99      5.11 o 
   2 -10   4       75.27       96.32      8.07 o 
   3 -10   4      315.98      334.29     14.24 o 
   4 -10   4      370.09      359.39     15.16 o 
   5 -10   4       49.76       45.10      4.64 o 
   6 -10   4       39.44       43.99      4.45 o 
   7 -10   4      195.39      189.12     12.06 o 
   8 -10   4      247.08      241.75     51.32 o 
  -5  -9   4       98.32       77.39      6.50 o 
  -4  -9   4        4.66        6.50      2.23 o 
  -3  -9   4       12.50       10.76      2.41 o 
  -2  -9   4      201.38      199.55     19.39 o 
  -1  -9   4      230.94      225.10      9.97 o 
   0  -9   4       30.49       28.61      2.49 o 
   1  -9   4      328.04      349.39     14.76 o 
   2  -9   4      284.94      290.83     12.47 o 
   3  -9   4      259.87      272.05     11.68 o 
   4  -9   4      180.79      203.80      8.72 o 
   5  -9   4      250.86      233.95     46.58 o 
   6  -9   4      377.48      374.91     88.34 o 
   7  -9   4      386.22      347.60     95.49 o 
   8  -9   4       29.87       31.53      7.33 o 
   9  -9   4        0.48        3.54      6.22 o 
  -6  -8   4       13.28       25.55      3.30 o 
  -5  -8   4      410.08      406.69     22.50 o 
  -4  -8   4      713.04      712.30     40.83 o 
  -3  -8   4      339.76      334.08     14.17 o 
  -2  -8   4      180.12      174.66     11.51 o 
  -1  -8   4       31.63       34.00      4.64 o 
   0  -8   4     1503.76     1503.75     59.71 o 
   1  -8   4      276.56      279.73     11.88 o 
   2  -8   4      130.28      138.27      6.23 o 
   3  -8   4      456.39      502.83     57.58 o 
   4  -8   4       34.23       46.13      2.89 o 
   5  -8   4      404.90      394.51    101.15 o 
   6  -8   4      809.76      835.35     47.51 o 
   7  -8   4      471.14      432.24     25.05 o 
   8  -8   4        1.16        0.28     12.53 o 
   9  -8   4       31.32       34.89     23.94 o 
  -7  -7   4       82.50       96.77      6.54 o 
  -6  -7   4      123.52      104.13     10.94 o 
  -5  -7   4        6.82        2.71      4.92 o 
  -4  -7   4       79.56       91.74      5.91 o 
  -3  -7   4      263.42      252.68     10.98 o 
  -2  -7   4       47.60       47.10      3.97 o 
  -1  -7   4      303.06      282.66     13.52 o 
   0  -7   4       29.49       32.69      2.36 o 
   1  -7   4      219.36      249.51     36.99 o 
   2  -7   4     1365.25     1376.90     54.59 o 
   3  -7   4      290.75      278.23     12.72 o 
   4  -7   4      491.65      536.56     19.26 o 
   5  -7   4       21.41       21.68      9.92 o 
   6  -7   4       75.49       77.57     13.48 o 
   7  -7   4       19.74       19.18      4.40 o 
   8  -7   4      151.59      164.85     20.96 o 
   9  -7   4       25.21       14.80      5.97 o 
  -7  -6   4      121.53      129.11     11.04 o 
  -6  -6   4        1.93        0.99      1.42 o 
  -5  -6   4      215.36      200.13     10.66 o 
  -4  -6   4        0.68        1.72      2.18 o 
  -3  -6   4        4.55        4.66      3.43 o 
  -2  -6   4       92.35       72.99      5.25 o 
  -1  -6   4      438.96      410.54     18.75 o 
   0  -6   4      833.98      861.59     32.22 o 
   1  -6   4     1030.53     1176.08     52.05 o 
   2  -6   4       75.45      103.86      9.96 o 
   3  -6   4        0.79        2.22      0.73 o 
   4  -6   4      224.29      300.73     24.45 o 
   5  -6   4      892.72      974.30     48.11 o 
   6  -6   4      463.91      461.81     23.82 o 
   7  -6   4      579.13      590.49     58.30 o 
   8  -6   4       97.49      101.77     12.18 o 
   9  -6   4       31.15       30.82      6.76 o 
  10  -6   4      140.54      120.75     32.57 o 
  -8  -5   4       95.73       95.15      6.16 o 
  -7  -5   4        0.65        0.37      1.26 o 
  -6  -5   4       83.19       89.15      5.43 o 
  -5  -5   4      940.35      918.90     42.27 o 
  -4  -5   4      884.90      879.55     58.41 o 
  -3  -5   4      355.61      343.44     20.76 o 
  -2  -5   4        3.62        1.32      1.58 o 
  -1  -5   4       16.27       26.61      2.68 o 
   0  -5   4      140.20      135.21      9.64 o 
   1  -5   4     1358.66     1511.53     77.59 o 
   2  -5   4      510.87      521.18     19.96 o 
   3  -5   4       96.66       82.86      7.25 o 
   4  -5   4        0.82        1.99      0.70 o 
   5  -5   4      552.12      565.35     48.65 o 
   6  -5   4      248.41      279.32     28.83 o 
   7  -5   4      128.30      118.49     16.91 o 
   8  -5   4        7.27        7.27      4.09 o 
   9  -5   4       22.96       32.33     10.39 o 
  10  -5   4        5.87        8.49      4.08 o 
  -9  -4   4       55.79       63.29     12.25 o 
  -8  -4   4       20.73       28.71      2.97 o 
  -7  -4   4        5.37        6.38      1.43 o 
  -6  -4   4        0.59        0.00      1.15 o 
  -5  -4   4        1.86        0.52      1.26 o 
  -4  -4   4      116.73      110.42      4.71 o 
  -3  -4   4      217.93      208.72      7.96 o 
  -2  -4   4      243.88      180.94     11.26 o 
  -1  -4   4     3632.80     3800.03    168.91 o 
   0  -4   4      539.68      641.34     23.89 o 
   1  -4   4     2771.11     2978.32    101.26 o 
   2  -4   4     2857.55     2998.73     97.95 o 
   3  -4   4      157.85      133.94      6.19 o 
   4  -4   4      167.73      133.78      6.90 o 
   5  -4   4     1344.70     1374.32     68.64 o 
   6  -4   4       56.73       65.96      3.81 o 
   7  -4   4      102.86      100.62     10.86 o 
   8  -4   4      199.06      187.51     20.69 o 
   9  -4   4      178.83      147.35     21.06 o 
  -9  -3   4        0.96        4.16      5.03 o 
  -8  -3   4       33.07       33.58      2.93 o 
  -7  -3   4        1.99        1.27      1.07 o 
  -6  -3   4      948.85      915.56     42.21 o 
  -5  -3   4     1375.79     1306.14     45.80 o 
  -4  -3   4      495.94      449.21     24.25 o 
  -3  -3   4      228.91      186.32      7.00 o 
  -2  -3   4      754.57      722.91     26.05 o 
  -1  -3   4       87.13       84.39      3.55 o 
   0  -3   4       30.20       27.79      1.81 o 
   1  -3   4     3995.83     4131.73    140.88 o 
   2  -3   4      121.38      116.16      3.80 o 
   3  -3   4     1274.45     1381.40     45.11 o 
   4  -3   4      569.71      552.03     19.46 o 
   5  -3   4      581.09      609.66     27.71 o 
   6  -3   4      178.86      157.17      7.78 o 
   7  -3   4       47.88       47.52      6.72 o 
   8  -3   4        6.17        1.89      2.98 o 
 -10  -2   4      203.87      215.37     32.11 o 
  -9  -2   4      171.02      189.00     20.49 o 
  -8  -2   4       24.14       26.72      3.05 o 
  -7  -2   4     1929.12     1963.87     88.02 o 
  -6  -2   4      231.70      212.47     12.08 o 
  -5  -2   4     4234.05     4149.66    146.04 o 
  -4  -2   4     4036.83     4090.19    142.98 o 
  -3  -2   4     3948.47     4039.60    141.88 o 
  -2  -2   4        1.66        6.73      1.50 o 
  -1  -2   4      556.55      626.33     18.33 o 
   0  -2   4     1648.11     1696.64     49.69 o 
   1  -2   4      389.22      355.07     14.74 o 
   2  -2   4     4251.95     4604.88    149.39 o 
   3  -2   4      449.17      493.28     16.60 o 
   4  -2   4      125.28       99.36      5.11 o 
   5  -2   4      531.17      503.94     22.84 o 
   6  -2   4     1015.79      994.29     44.59 o 
   7  -2   4      174.26      159.01     14.74 o 
   8  -2   4       42.86       21.71      6.50 o 
 -10  -1   4        0.66        2.97      6.40 o 
  -9  -1   4      137.98      135.69      7.79 o 
  -8  -1   4        7.13        8.39      1.96 o 
  -7  -1   4      595.72      629.39     31.20 o 
  -6  -1   4      284.06      310.04     14.95 o 
  -5  -1   4       84.95       72.16      2.62 o 
  -4  -1   4     1318.74     1326.16     39.38 o 
  -3  -1   4      180.55      207.10      7.94 o 
  -2  -1   4        7.67        8.91      0.82 o 
  -1  -1   4      262.55      242.71     11.61 o 
   0  -1   4     2628.33     2765.14     95.56 o 
   1  -1   4     8068.73     8783.25    289.13 o 
   2  -1   4     1725.36     1734.06     57.04 o 
   3  -1   4     4121.55     4400.75    152.18 o 
   4  -1   4      399.26      396.69     18.21 o 
   5  -1   4      552.20      516.57     23.59 o 
   6  -1   4       23.50       23.61      2.24 o 
   7  -1   4        6.87       10.76      4.73 o 
   8  -1   4       59.27       59.02      9.35 o 
 -10   0   4       83.65       85.75     11.72 o 
  -9   0   4      157.07      150.47      7.98 o 
  -8   0   4      737.55      733.86     33.82 o 
  -7   0   4      726.62      791.92     36.61 o 
  -6   0   4      473.88      459.37     16.52 o 
  -5   0   4     1234.45     1256.53     44.40 o 
  -4   0   4      267.93      230.20      8.65 o 
  -3   0   4      447.17      453.21     16.39 o 
  -2   0   4      481.21      495.17     17.74 o 
  -1   0   4      226.60      197.96      6.83 o 
   0   0   4       54.56       87.11      4.50 o 
   1   0   4     1056.97     1041.10     34.70 o 
   2   0   4     1043.58     1018.63     33.83 o 
   3   0   4       58.60       54.45      2.73 o 
   4   0   4       33.23       29.63      2.24 o 
   5   0   4      483.48      471.36     21.70 o 
   6   0   4      795.55      741.79     31.04 o 
   7   0   4       78.19       72.16     10.84 o 
   8   0   4       53.49       50.44     10.21 o 
 -11   1   4      129.10      148.02     16.31 o 
 -10   1   4      133.71      163.85     17.75 o 
  -9   1   4      446.32      468.15     22.09 o 
  -8   1   4       82.52       75.23      4.58 o 
  -7   1   4       21.32       22.12      3.42 o 
  -6   1   4       68.23       63.85      2.83 o 
  -5   1   4      291.33      211.62      7.94 o 
  -4   1   4     4443.22     4611.89    162.12 o 
  -3   1   4        3.83       12.05      0.95 o 
  -2   1   4      584.19      582.27     24.59 o 
  -1   1   4      893.16      874.03     28.09 o 
   0   1   4      626.87      587.89     20.86 o 
   1   1   4      723.69      682.62     24.07 o 
   2   1   4      498.64      445.54     14.60 o 
   3   1   4      445.94      438.24     13.90 o 
   4   1   4       29.81       35.67      9.09 o 
   5   1   4      412.79      390.98     18.65 o 
   6   1   4       78.50       81.38     17.17 o 
   7   1   4       30.41       28.56      8.23 o 
   8   1   4       18.10        9.53     11.79 o 
 -11   2   4       10.00       13.53      6.87 o 
 -10   2   4        0.33        1.61      4.97 o 
  -9   2   4       12.61        8.97      2.73 o 
  -8   2   4      742.26      751.22     34.62 o 
  -7   2   4      208.20      222.04     18.71 o 
  -6   2   4      316.05      294.66     10.93 o 
  -5   2   4      343.74      384.54     13.99 o 
  -4   2   4      895.33      907.11     31.91 o 
  -3   2   4      939.32      942.48     33.27 o 
  -2   2   4     1372.75     1500.67     53.26 o 
  -1   2   4     2328.12     2359.03     77.44 o 
   0   2   4        9.02       11.46      1.91 o 
   1   2   4      295.81      284.85     10.61 o 
   2   2   4      751.72      749.69     25.53 o 
   3   2   4      225.40      209.83      7.50 o 
   4   2   4     1170.13     1145.96     52.36 o 
   5   2   4      100.88       91.43     16.52 o 
   6   2   4       50.38       46.31      5.10 o 
   7   2   4       95.86       85.78     29.88 o 
 -11   3   4      109.52      138.69     17.04 o 
 -10   3   4       47.75       47.52      7.24 o 
  -9   3   4      222.83      222.72     11.44 o 
  -8   3   4       18.34       11.50      1.97 o 
  -7   3   4       39.07       37.51      2.98 o 
  -6   3   4      726.64      661.87     22.75 o 
  -5   3   4     3899.99     3829.88    127.02 o 
  -4   3   4      206.43      223.30      8.22 o 
  -3   3   4       75.27       73.48      5.25 o 
  -2   3   4      539.56      564.61     19.66 o 
  -1   3   4      113.24      101.96      9.45 o 
   0   3   4     2794.11     2785.85     96.39 o 
   1   3   4       43.73       42.63      6.42 o 
   2   3   4       60.30       69.42      5.36 o 
   3   3   4      673.89      655.39     28.73 o 
   4   3   4      133.81      131.95      7.18 o 
   5   3   4       40.76       66.26     11.02 o 
   6   3   4       20.44       21.01      3.27 o 
   7   3   4       15.64       12.06     10.02 o 
 -11   4   4      189.62      209.04     23.47 o 
 -10   4   4      190.63      216.09     11.30 o 
  -9   4   4      409.14      430.79     20.87 o 
  -8   4   4       58.98       61.59      6.56 o 
  -7   4   4      282.20      275.35     13.27 o 
  -6   4   4     1533.56     1567.65     55.33 o 
  -5   4   4     1301.70     1314.20     46.88 o 
  -4   4   4     1238.06     1151.80     40.70 o 
  -3   4   4       44.90       53.01      2.58 o 
  -2   4   4       55.82       57.78      3.64 o 
  -1   4   4     1031.27     1055.03     46.63 o 
   0   4   4      347.99      301.65     11.61 o 
   1   4   4      504.77      474.94     17.45 o 
   2   4   4      159.72      157.93     10.15 o 
   3   4   4       74.73       73.94      4.85 o 
   4   4   4       60.92       58.46      7.13 o 
   5   4   4        8.11        9.00      3.43 o 
   6   4   4       12.97       21.62      4.36 o 
 -11   5   4        0.20        1.67     11.69 o 
 -10   5   4      152.48      159.24     20.23 o 
  -9   5   4       40.74       40.75      3.41 o 
  -8   5   4      219.98      235.54     12.65 o 
  -7   5   4      444.41      433.60     33.68 o 
  -6   5   4        3.95        3.10      4.69 o 
  -5   5   4      358.74      364.27     14.36 o 
  -4   5   4      686.85      707.82     27.00 o 
  -3   5   4      444.24      463.72     18.04 o 
  -2   5   4      520.47      518.91     19.74 o 
  -1   5   4     1322.86     1319.33     49.41 o 
   0   5   4      405.23      448.30     16.54 o 
   1   5   4      215.81      211.46      8.40 o 
   2   5   4      682.47      690.40     32.89 o 
   3   5   4      386.66      408.86     20.46 o 
   4   5   4       74.79       91.56      7.45 o 
   5   5   4       16.50       25.74      7.33 o 
 -10   6   4        2.32        0.00      3.68 o 
  -9   6   4      525.28      520.07     39.53 o 
  -8   6   4      847.94      827.02     62.45 o 
  -7   6   4       19.60       19.33      2.39 o 
  -6   6   4     1328.57     1307.27     49.26 o 
  -5   6   4      525.30      500.47     19.55 o 
  -4   6   4       89.35       88.24      4.26 o 
  -3   6   4      206.12      189.70     12.71 o 
  -2   6   4      126.65      132.50      7.70 o 
  -1   6   4      391.75      385.04     15.88 o 
   0   6   4      174.34      183.21      8.01 o 
   1   6   4       72.08       80.20      7.70 o 
   2   6   4      162.90      154.68     33.13 o 
   3   6   4       75.93       87.22      6.00 o 
   4   6   4      191.80      189.92     11.37 o 
 -10   7   4      164.95      168.04     17.30 o 
  -9   7   4       45.48       49.74     33.96 o 
  -8   7   4      108.82      102.19     11.51 o 
  -7   7   4       13.21       20.23      2.60 o 
  -6   7   4        1.44        0.84      2.69 o 
  -5   7   4       55.86       57.12      3.41 o 
  -4   7   4      193.20      205.00      8.92 o 
  -3   7   4        3.11        4.72      1.18 o 
  -2   7   4       11.90       12.62      1.57 o 
  -1   7   4        8.47        8.54      1.37 o 
   0   7   4        3.58        5.08      2.88 o 
   1   7   4       31.67       36.93      3.71 o 
   2   7   4      769.43      814.75     46.58 o 
   3   7   4      175.50      186.40     15.96 o 
 -10   8   4       42.23       46.58      4.27 o 
  -9   8   4      221.50      222.90     13.73 o 
  -8   8   4      506.64      510.38     29.69 o 
  -7   8   4      514.76      502.95     29.14 o 
  -6   8   4      132.79      132.18      6.23 o 
  -5   8   4      103.93      102.65     12.71 o 
  -4   8   4      116.46      110.98      5.47 o 
  -3   8   4      715.33      696.85     28.35 o 
  -2   8   4      348.33      343.66     20.60 o 
  -1   8   4      314.85      307.69     13.12 o 
   0   8   4        1.26        0.77      1.24 o 
   1   8   4      101.89      111.35      7.98 o 
   2   8   4       40.78       40.09      4.27 o 
  -9   9   4        5.13        3.16      1.67 o 
  -8   9   4       39.79       31.92      3.71 o 
  -7   9   4       98.49      104.30      7.42 o 
  -6   9   4      152.56      171.73     14.48 o 
  -5   9   4       82.79       87.69      4.66 o 
  -4   9   4        5.73        5.20      1.76 o 
  -3   9   4       29.40       36.22      2.89 o 
  -2   9   4       12.74       16.81      6.22 o 
  -1   9   4      148.38      163.62      7.68 o 
   0   9   4      230.90      245.35     15.40 o 
  -7  10   4       13.81        9.09      2.60 o 
  -6  10   4       67.88       64.90      4.92 o 
  -5  10   4      100.81       97.63      6.50 o 
  -4  10   4      122.05      122.61      8.44 o 
  -3  10   4       35.64       35.08      4.27 o 
  -2  10   4       43.11       36.86      6.50 o 
   0 -12   5        2.07        0.93      4.45 o 
   1 -12   5        4.80        6.50      1.97 o 
   2 -12   5       22.15       24.49      2.69 o 
   3 -12   5      152.67      172.80     13.92 o 
   4 -12   5      170.72      164.74      9.28 o 
   5 -12   5      122.12      127.13      9.28 o 
  -2 -11   5       20.42       19.67      3.34 o 
  -1 -11   5       77.12       78.56      4.98 o 
   0 -11   5      463.01      450.82     23.48 o 
   1 -11   5      442.46      446.71     32.66 o 
   2 -11   5        6.75        3.80      1.57 o 
   3 -11   5        0.07        1.00      2.32 o 
   4 -11   5       93.76      112.98      5.84 o 
   5 -11   5       71.40       84.07      7.05 o 
   6 -11   5      332.61      314.58     19.30 o 
   7 -11   5        3.55        0.37      1.86 o 
  -3 -10   5      249.24      229.95     14.66 o 
  -2 -10   5       52.04       38.64      4.36 o 
  -1 -10   5        9.96       10.04      1.77 o 
   0 -10   5      279.24      253.32     11.15 o 
   1 -10   5      277.17      292.44     12.79 o 
   2 -10   5       24.58       31.83      8.26 o 
   3 -10   5        4.65        8.02      1.95 o 
   4 -10   5       16.10       17.38      2.13 o 
   5 -10   5       46.74       43.99      4.64 o 
   6 -10   5        0.89        2.78      2.04 o 
   7 -10   5      303.10      284.14     17.26 o 
   8 -10   5      205.26      197.77     14.57 o 
  -5  -9   5        0.20        1.86      2.04 o 
  -4  -9   5        1.12        0.00      1.67 o 
  -3  -9   5      268.36      285.62     12.40 o 
  -2  -9   5      333.66      338.64     14.50 o 
  -1  -9   5      465.10      438.71     18.31 o 
   0  -9   5      270.64      261.00     16.80 o 
   1  -9   5      405.05      441.93     18.44 o 
   2  -9   5      997.47     1038.76     41.67 o 
   3  -9   5      984.93     1001.76     40.22 o 
   4  -9   5      499.18      500.01     32.20 o 
   5  -9   5      152.43      150.10     36.47 o 
   6  -9   5        7.66        7.96      2.22 o 
   7  -9   5       85.60       73.08     21.90 o 
   8  -9   5       19.60       23.84      2.95 o 
  -6  -8   5      112.09      113.25      8.17 o 
  -5  -8   5      116.89      105.35      7.44 o 
  -4  -8   5      107.37       96.32      7.05 o 
  -3  -8   5        8.06       12.64      1.77 o 
  -2  -8   5       39.49       42.66      3.25 o 
  -1  -8   5        5.48        4.43      1.24 o 
   0  -8   5      405.92      408.32     16.99 o 
   1  -8   5       66.76       76.84      5.10 o 
   2  -8   5      219.26      253.08     12.41 o 
   3  -8   5      238.36      245.59     13.79 o 
   4  -8   5      243.19      231.83     22.26 o 
   5  -8   5      597.92      589.35    133.07 o 
   6  -8   5      417.36      468.25     27.28 o 
   7  -8   5       26.54       39.60     12.99 o 
   8  -8   5      118.80      102.10     26.73 o 
   9  -8   5       15.03       11.69     20.60 o 
  -7  -7   5        2.38        2.60      1.86 o 
  -6  -7   5      186.91      184.40     24.78 o 
  -5  -7   5      606.02      560.01     30.14 o 
  -4  -7   5       10.15       14.90      5.76 o 
  -3  -7   5        6.17        4.75      1.24 o 
  -2  -7   5       54.37       54.67      3.41 o 
  -1  -7   5       98.70      108.91      7.61 o 
   0  -7   5      259.86      282.11     11.94 o 
   1  -7   5      666.24      742.60     56.62 o 
   2  -7   5     1157.55     1194.13     47.57 o 
   3  -7   5      631.21      661.67     49.45 o 
   4  -7   5       91.54      104.27      9.78 o 
   5  -7   5      160.45      163.42     22.94 o 
   6  -7   5      139.17      121.91     17.10 o 
   7  -7   5       32.97       34.06      7.63 o 
   8  -7   5      101.91      106.94     12.21 o 
   9  -7   5        1.26        1.74      4.95 o 
  -7  -6   5       62.79       60.16      4.82 o 
  -6  -6   5      148.11      161.06     17.81 o 
  -5  -6   5        9.73        5.70      1.61 o 
  -4  -6   5      175.48      161.81      7.42 o 
  -3  -6   5     1405.19     1309.45     47.22 o 
  -2  -6   5     1036.46     1043.83     37.48 o 
  -1  -6   5       53.38       57.36      7.96 o 
   0  -6   5      218.22      241.48     22.34 o 
   1  -6   5       11.45       13.98      6.63 o 
   2  -6   5      632.74      615.86     22.22 o 
   3  -6   5     1518.96     1658.35     57.87 o 
   4  -6   5      467.44      477.30     25.85 o 
   5  -6   5      322.29      349.12     33.99 o 
   6  -6   5       51.22       47.65      8.96 o 
   7  -6   5      133.68      139.99      9.87 o 
   8  -6   5       29.16       13.68     19.39 o 
   9  -6   5      206.71      209.05     44.73 o 
  -8  -5   5       33.65       35.11      3.50 o 
  -7  -5   5      128.11      152.76      8.95 o 
  -6  -5   5      400.59      398.94     19.01 o 
  -5  -5   5      628.35      644.10     30.42 o 
  -4  -5   5       13.46       16.56      5.63 o 
  -3  -5   5      243.99      243.71     15.59 o 
  -2  -5   5      124.05      136.13     12.78 o 
  -1  -5   5      754.05      814.17     28.90 o 
   0  -5   5     1466.62     1551.61     75.84 o 
   1  -5   5     1176.13     1299.32     44.95 o 
   2  -5   5       74.63       84.97      4.32 o 
   3  -5   5       16.20       19.90      3.00 o 
   4  -5   5      253.08      251.79     11.21 o 
   5  -5   5      643.80      640.45     53.19 o 
   6  -5   5      498.57      485.05     39.00 o 
   7  -5   5      322.42      333.81     20.36 o 
   8  -5   5       83.81       84.00     22.83 o 
   9  -5   5       33.76       30.58      6.74 o 
  -9  -4   5       64.61       78.22      5.46 o 
  -8  -4   5        1.31        4.11      2.69 o 
  -7  -4   5        2.93        4.77      2.69 o 
  -6  -4   5      132.53      133.87      9.24 o 
  -5  -4   5      447.53      418.67     14.91 o 
  -4  -4   5      890.07      843.09     29.10 o 
  -3  -4   5     1222.83     1269.05     53.58 o 
  -2  -4   5       16.12       11.53      2.40 o 
  -1  -4   5        1.96        0.00      1.79 o 
   0  -4   5      995.68     1043.76     34.50 o 
   1  -4   5     2250.98     2363.91     81.52 o 
   2  -4   5      343.92      331.46      9.98 o 
   3  -4   5      408.63      434.51     20.42 o 
   4  -4   5      431.20      461.28     19.64 o 
   5  -4   5       31.55       42.40      6.06 o 
   6  -4   5       48.00       41.88      3.02 o 
   7  -4   5      527.62      511.76     23.81 o 
   8  -4   5       10.29       15.56      4.91 o 
   9  -4   5       26.37       25.47      6.15 o 
  -9  -3   5      195.41      205.20      8.33 o 
  -8  -3   5      229.77      229.93      9.14 o 
  -7  -3   5      243.71      252.62     13.90 o 
  -6  -3   5     1832.79     1808.99     82.22 o 
  -5  -3   5       65.56       72.25      5.20 o 
  -4  -3   5     1317.57     1295.76     43.82 o 
  -3  -3   5     1800.08     1842.05     61.61 o 
  -2  -3   5     3281.92     3571.31    124.40 o 
  -1  -3   5     1087.30     1161.26     42.35 o 
   0  -3   5      725.86      833.26     24.79 o 
   1  -3   5        2.51        6.49      1.17 o 
   2  -3   5      284.70      282.33     10.03 o 
   3  -3   5     1685.59     1614.91     53.14 o 
   4  -3   5     1110.05     1193.59     41.69 o 
   5  -3   5      100.49      107.74      6.10 o 
   6  -3   5        7.66        7.67      3.86 o 
   7  -3   5        8.56       10.83      4.27 o 
   8  -3   5      188.81      173.44     17.39 o 
   9  -3   5       27.66       29.49      6.97 o 
 -10  -2   5       25.77       31.74      8.54 o 
  -9  -2   5       48.80       52.40      5.27 o 
  -8  -2   5      104.88      113.19      6.96 o 
  -7  -2   5     1853.53     1936.12     68.09 o 
  -6  -2   5        8.92        7.11      1.24 o 
  -5  -2   5      444.08      434.08     13.38 o 
  -4  -2   5      127.78      146.99      4.90 o 
  -3  -2   5       88.46      124.25      7.90 o 
  -2  -2   5      135.66      161.54      5.91 o 
  -1  -2   5     1961.05     1980.16     65.69 o 
   0  -2   5     2189.47     2211.09     75.99 o 
   1  -2   5      349.87      298.90     10.64 o 
   2  -2   5       40.26       54.45      4.10 o 
   3  -2   5     1384.71     1492.36     49.43 o 
   4  -2   5      125.57      108.46     10.96 o 
   5  -2   5      152.81      155.20      7.95 o 
   6  -2   5      142.37      145.46      7.40 o 
   7  -2   5       49.98       41.94      7.38 o 
   8  -2   5        1.49        0.00      4.44 o 
   9  -2   5       12.89        1.11      5.56 o 
 -10  -1   5       61.96       82.11     12.37 o 
  -9  -1   5        1.12        1.13      2.18 o 
  -8  -1   5       38.98       41.10      4.48 o 
  -7  -1   5       14.28       14.14      1.77 o 
  -6  -1   5        7.81        6.46      1.86 o 
  -5  -1   5     1708.13     1729.18     61.27 o 
  -4  -1   5      896.21      868.92     31.20 o 
  -3  -1   5       10.85       23.61      1.50 o 
  -2  -1   5       33.96       23.51      2.70 o 
  -1  -1   5     1781.50     1881.48     62.95 o 
   0  -1   5       84.40      102.00      4.07 o 
   1  -1   5     4401.32     4659.32    153.95 o 
   2  -1   5       61.44       36.09      3.40 o 
   3  -1   5      110.46      111.87      4.28 o 
   4  -1   5     1250.21     1236.32     55.89 o 
   5  -1   5       66.25       72.42      4.65 o 
   6  -1   5        4.37        5.61      1.80 o 
   7  -1   5      336.48      327.93     28.80 o 
   8  -1   5      186.91      191.91     20.58 o 
 -10   0   5       18.13       18.71      6.59 o 
  -9   0   5      742.60      828.18     37.81 o 
  -8   0   5      744.32      776.81     36.00 o 
  -7   0   5      572.70      569.93     26.69 o 
  -6   0   5      451.89      465.89     16.91 o 
  -5   0   5     1070.12     1079.98     38.03 o 
  -4   0   5      393.44      387.61     14.18 o 
  -3   0   5        4.75        2.54      0.64 o 
  -2   0   5     1014.30     1057.82     35.21 o 
  -1   0   5      657.18      816.45     26.11 o 
   0   0   5       93.73      131.73      6.25 o 
   1   0   5     1358.75     1464.56     48.43 o 
   2   0   5     1053.96     1084.98     36.32 o 
   3   0   5      973.51      937.10     30.01 o 
   4   0   5       96.75       88.79      5.09 o 
   5   0   5      103.93       96.53      7.18 o 
   6   0   5       44.77       44.60      3.98 o 
   7   0   5        0.35        2.81      6.35 o 
   8   0   5       84.96       77.47     13.20 o 
 -11   1   5       19.73       35.37      8.35 o 
 -10   1   5        0.48        5.84      5.47 o 
  -9   1   5        0.82        4.63      3.06 o 
  -8   1   5       46.32       49.81      5.27 o 
  -7   1   5      408.55      413.43     19.87 o 
  -6   1   5      809.87      843.77     29.92 o 
  -5   1   5      855.55      802.55     28.75 o 
  -4   1   5     1526.29     1560.73     54.78 o 
  -3   1   5      771.30      859.15     30.42 o 
  -2   1   5      109.18       96.44      4.09 o 
  -1   1   5      930.39      815.42     27.44 o 
   0   1   5     2743.72     2740.74     94.82 o 
   1   1   5     5211.34     5437.47    177.42 o 
   2   1   5      861.19      901.11     30.36 o 
   3   1   5       14.16       10.43      1.68 o 
   4   1   5      135.21      142.75      7.32 o 
   5   1   5       10.80       10.02      1.45 o 
   6   1   5      217.64      226.47     12.17 o 
   7   1   5        2.63        0.00      7.05 o 
 -11   2   5       54.25       65.40     11.41 o 
 -10   2   5      254.17      254.19     12.80 o 
  -9   2   5       27.93       28.18      2.65 o 
  -8   2   5      190.00      175.43     10.05 o 
  -7   2   5       17.01       18.72      1.96 o 
  -6   2   5       14.75       18.14      4.43 o 
  -5   2   5      363.98      366.78     13.43 o 
  -4   2   5     2030.95     1965.64     69.24 o 
  -3   2   5      504.91      476.97     17.14 o 
  -2   2   5       41.92       57.08      2.70 o 
  -1   2   5      357.21      385.39     14.19 o 
   0   2   5      770.66      774.62     27.85 o 
   1   2   5     1958.92     2050.63     71.71 o 
   2   2   5     1361.78     1394.60     44.53 o 
   3   2   5      124.78      125.67      7.02 o 
   4   2   5      152.53      134.70     10.80 o 
   5   2   5      187.58      166.67     16.32 o 
   6   2   5      510.88      504.41     44.22 o 
   7   2   5      208.27      181.39     48.25 o 
 -11   3   5       47.51       58.83     15.78 o 
 -10   3   5       26.42       23.11      7.79 o 
  -9   3   5     1278.50     1245.54     57.03 o 
  -8   3   5      983.75     1005.49     46.45 o 
  -7   3   5      568.34      553.48     29.78 o 
  -6   3   5      655.39      643.41     23.03 o 
  -5   3   5        8.79       13.64      2.46 o 
  -4   3   5     1301.25     1339.19     47.14 o 
  -3   3   5     1121.87     1142.45     40.05 o 
  -2   3   5       79.44       71.12      3.26 o 
  -1   3   5        4.37        0.73      1.77 o 
   0   3   5      849.36      846.02     30.23 o 
   1   3   5        1.19        1.33      1.73 o 
   2   3   5      867.44      788.12     27.06 o 
   3   3   5      249.97      230.08     10.90 o 
   4   3   5        4.01        4.62      3.16 o 
   5   3   5        1.68        2.97      2.32 o 
   6   3   5        5.24       10.65      1.83 o 
 -11   4   5       80.34       97.99     22.64 o 
 -10   4   5      203.30      199.01     11.40 o 
  -9   4   5       11.71       13.66      9.47 o 
  -8   4   5       66.99       77.64      6.31 o 
  -7   4   5      302.06      321.47     51.50 o 
  -6   4   5      170.16      160.78      7.03 o 
  -5   4   5      888.78      905.26     32.54 o 
  -4   4   5      276.31      295.65     11.33 o 
  -3   4   5      122.90      124.30      5.40 o 
  -2   4   5      483.55      459.57     17.69 o 
  -1   4   5     1502.18     1462.43     54.59 o 
   0   4   5      381.44      348.91     13.12 o 
   1   4   5       76.41       76.73      6.99 o 
   2   4   5      331.98      326.64     32.76 o 
   3   4   5       23.44       21.58      3.57 o 
   4   4   5       21.80       19.29      3.26 o 
   5   4   5       92.05      100.71     14.48 o 
 -11   5   5      210.72      250.94     14.17 o 
 -10   5   5      234.59      239.20     13.56 o 
  -9   5   5      208.93      221.79     25.43 o 
  -8   5   5       15.06       14.85      4.94 o 
  -7   5   5        1.09        1.73      2.29 o 
  -6   5   5     1065.63     1054.93     38.14 o 
  -5   5   5        8.68        8.24      1.58 o 
  -4   5   5     1307.09     1282.39     50.79 o 
  -3   5   5      148.66      160.93      7.02 o 
  -2   5   5      299.89      301.24     12.53 o 
  -1   5   5        4.74        5.48      1.05 o 
   0   5   5       54.87       49.30      3.02 o 
   1   5   5      357.94      344.64     13.17 o 
   2   5   5       65.83       58.67      8.14 o 
   3   5   5      148.45      146.15      8.48 o 
   4   5   5        1.04        0.00      2.09 o 
   5   5   5       93.22       94.66     13.73 o 
 -10   6   5        8.76       11.01      6.40 o 
  -9   6   5       58.93       59.06     16.35 o 
  -8   6   5      185.28      177.15     23.86 o 
  -7   6   5        2.61        5.01      1.67 o 
  -6   6   5      768.46      779.46     34.80 o 
  -5   6   5        3.83        3.17      1.21 o 
  -4   6   5      350.63      345.59     14.37 o 
  -3   6   5      305.70      291.22     12.20 o 
  -2   6   5        2.17        2.40      1.58 o 
  -1   6   5        2.56        2.60      1.05 o 
   0   6   5       24.72       21.34      2.78 o 
   1   6   5        0.14        2.78      1.67 o 
   2   6   5      265.59      296.23     32.94 o 
   3   6   5        9.81        7.36      2.03 o 
   4   6   5       89.39      102.95     10.92 o 
 -10   7   5       23.91       24.31      2.97 o 
  -9   7   5       37.13       37.68      3.71 o 
  -8   7   5       58.40       60.87      5.20 o 
  -7   7   5      289.37      301.40     18.00 o 
  -6   7   5      633.94      604.28     24.54 o 
  -5   7   5      418.34      422.14     38.51 o 
  -4   7   5      242.54      241.92     11.60 o 
  -3   7   5        8.06        6.22      1.31 o 
  -2   7   5        6.92        8.93      3.43 o 
  -1   7   5      434.22      437.04     18.10 o 
   0   7   5      482.86      472.69     19.55 o 
   1   7   5      144.06      150.70      9.84 o 
   2   7   5       74.70       98.55      7.05 o 
  -9   8   5      120.83      112.84      7.79 o 
  -8   8   5      173.89      176.50     11.32 o 
  -7   8   5       34.75       45.84      4.45 o 
  -6   8   5        3.47        1.15      1.24 o 
  -5   8   5       27.88       26.89      4.83 o 
  -4   8   5      107.82      113.12      5.58 o 
  -3   8   5      309.99      277.50     20.14 o 
  -2   8   5        3.04        5.43      3.43 o 
  -1   8   5        0.12        0.72      1.24 o 
   0   8   5      387.47      386.59     23.01 o 
   1   8   5      358.34      391.23     23.38 o 
  -8   9   5       85.88       84.63      6.50 o 
  -7   9   5      192.19      185.96     12.06 o 
  -6   9   5       17.50       16.35      4.18 o 
  -5   9   5       31.33       38.55      4.45 o 
  -4   9   5      584.37      560.90     23.23 o 
  -3   9   5      265.84      283.43     12.34 o 
  -2   9   5       41.56       40.66      4.36 o 
  -1   9   5       57.31       71.57     10.30 o 
  -5  10   5       75.25       95.91      9.84 o 
  -4  10   5       94.37       99.28     14.66 o 
   0 -12   6        1.16        2.94      1.64 o 
   1 -12   6       17.12       25.72      5.20 o 
   2 -12   6      135.41      153.63     10.02 o 
   3 -12   6      147.42      154.30      7.61 o 
   4 -12   6       40.46       34.71      4.64 o 
   5 -12   6        1.17        0.00      1.86 o 
  -2 -11   6       20.09       14.83      2.41 o 
  -1 -11   6       99.53       88.35      5.38 o 
   0 -11   6       88.24       90.91      7.33 o 
   1 -11   6        0.26        0.00      1.44 o 
   2 -11   6      344.84      354.35     15.29 o 
   3 -11   6       63.65       63.01      4.26 o 
   4 -11   6       11.33       14.48      3.16 o 
   5 -11   6       63.49       50.30      5.38 o 
   6 -11   6      181.66      178.91     11.88 o 
   7 -11   6        1.25        0.19      2.04 o 
  -4 -10   6       32.18       26.91      3.90 o 
  -3 -10   6       10.60       14.48      2.97 o 
  -2 -10   6       66.36       61.93      6.03 o 
  -1 -10   6      190.00      172.47      8.20 o 
   0 -10   6      169.73      152.73      9.09 o 
   1 -10   6      417.71      453.12     19.09 o 
   2 -10   6       60.77       67.10      4.26 o 
   3 -10   6       58.07       57.73      4.08 o 
   4 -10   6      168.20      176.48     17.45 o 
   5 -10   6      200.02      202.44     12.62 o 
   6 -10   6      127.41      121.38      8.54 o 
   7 -10   6        0.54        0.00      1.86 o 
  -5  -9   6      365.06      376.56     22.64 o 
  -4  -9   6      384.25      386.22     23.20 o 
  -3  -9   6      195.83      187.77      8.73 o 
  -2  -9   6       68.94       77.27      4.66 o 
  -1  -9   6        0.91        1.02      1.31 o 
   0  -9   6      289.64      299.01     12.93 o 
   1  -9   6        6.09        8.02      1.56 o 
   2  -9   6     1330.61     1455.53     58.00 o 
   3  -9   6      247.08      257.14     17.87 o 
   4  -9   6       14.28       16.22      1.88 o 
   5  -9   6       63.69       63.79      6.97 o 
   6  -9   6      208.75       69.04     36.00 o 
   7  -9   6      404.31      393.47    107.36 o 
   8  -9   6       56.15       25.24     26.17 o 
  -6  -8   6       75.55       81.57     20.04 o 
  -5  -8   6      169.77      166.66     10.95 o 
  -4  -8   6       22.26       24.13      3.16 o 
  -3  -8   6      169.01      174.66      8.07 o 
  -2  -8   6       48.67       54.25      7.61 o 
  -1  -8   6       67.57       75.95      8.72 o 
   0  -8   6        3.60        3.42      1.48 o 
   1  -8   6      399.58      426.52     17.71 o 
   2  -8   6      267.67      279.70     11.66 o 
   3  -8   6       71.22       68.75      8.65 o 
   4  -8   6       13.70       19.98      3.97 o 
   5  -8   6      220.25      209.55     32.77 o 
   6  -8   6      186.43       54.94     32.48 o 
   7  -8   6        0.84        0.00      3.80 o 
   8  -8   6       13.44       14.17      2.58 o 
  -7  -7   6       42.21       36.75      4.08 o 
  -6  -7   6      148.29      154.05     16.05 o 
  -5  -7   6     1362.93     1248.40    141.24 o 
  -4  -7   6      378.04      373.54     15.68 o 
  -3  -7   6        3.74        1.22      1.11 o 
  -2  -7   6       36.99       34.95      3.06 o 
  -1  -7   6       86.84       96.24      4.79 o 
   0  -7   6      697.55      719.51     45.38 o 
   1  -7   6     1110.91     1298.33    116.12 o 
   2  -7   6      503.87      557.50     24.93 o 
   3  -7   6        3.89        4.21      2.60 o 
   4  -7   6        1.84        0.06      4.77 o 
   5  -7   6      147.25      162.47     25.92 o 
   6  -7   6      101.94       95.88     15.50 o 
   7  -7   6      206.94      201.72     21.35 o 
   8  -7   6        9.66        9.82      3.46 o 
   9  -7   6       11.05       11.25      9.19 o 
  -8  -6   6        0.75        3.06      2.04 o 
  -7  -6   6       22.46       19.48      2.65 o 
  -6  -6   6       24.49       21.56      8.92 o 
  -5  -6   6      426.00      407.81     28.51 o 
  -4  -6   6      175.98      188.83      7.82 o 
  -3  -6   6      801.12      837.21     30.55 o 
  -2  -6   6      552.56      569.37     22.03 o 
  -1  -6   6      193.53      226.65      9.29 o 
   0  -6   6      985.24     1140.27     64.40 o 
   1  -6   6     1882.99     2115.28     78.56 o 
   2  -6   6     1432.18     1538.60     51.53 o 
   3  -6   6     1294.28     1263.74     47.32 o 
   4  -6   6       13.21       11.89      2.46 o 
   5  -6   6      161.42      153.43      9.97 o 
   6  -6   6       71.42       75.54      4.90 o 
   7  -6   6      355.35      336.81     43.80 o 
   8  -6   6       61.17       63.46     10.84 o 
   9  -6   6       42.70       44.23     16.98 o 
  -8  -5   6      167.84      215.82     12.05 o 
  -7  -5   6      344.46      354.09     33.68 o 
  -6  -5   6       38.97       36.31      3.60 o 
  -5  -5   6        0.19        0.36      2.44 o 
  -4  -5   6       15.89       14.20      1.46 o 
  -3  -5   6      285.48      242.20     15.16 o 
  -2  -5   6      162.22      194.40     20.82 o 
  -1  -5   6      555.29      586.20     22.45 o 
   0  -5   6      123.07      118.74      5.07 o 
   1  -5   6       69.77       70.32      3.34 o 
   2  -5   6      232.48      217.89      9.11 o 
   3  -5   6       88.93       72.60      3.05 o 
   4  -5   6      260.53      247.14      9.15 o 
   5  -5   6      157.94      168.92      9.20 o 
   6  -5   6      159.76      157.25     18.56 o 
   7  -5   6       48.31       49.56      4.46 o 
   8  -5   6      160.14      142.43     16.80 o 
   9  -5   6       91.69       78.76     11.71 o 
  -9  -4   6        1.58        1.32      3.94 o 
  -8  -4   6       12.49       10.59      2.12 o 
  -7  -4   6      297.19      280.03     15.19 o 
  -6  -4   6       75.46       74.80     14.85 o 
  -5  -4   6      616.33      625.35     28.15 o 
  -4  -4   6     1139.17     1151.72     39.25 o 
  -3  -4   6       93.01       96.25      4.98 o 
  -2  -4   6     1173.39     1245.32     45.73 o 
  -1  -4   6      117.32      141.38      6.00 o 
   0  -4   6     3044.79     3182.48    110.04 o 
   1  -4   6     2519.64     2599.53     76.04 o 
   2  -4   6      944.58      993.19     33.21 o 
   3  -4   6      171.71      191.41      7.34 o 
   4  -4   6       40.62       37.99      6.76 o 
   5  -4   6      378.55      394.58     18.93 o 
   6  -4   6       43.21       49.16      3.53 o 
   7  -4   6       38.79       46.76      8.53 o 
   8  -4   6      282.24      207.56     21.60 o 
   9  -4   6       12.64        6.29      6.03 o 
  -9  -3   6      484.12      545.24     28.17 o 
  -8  -3   6      240.73      252.18     10.07 o 
  -7  -3   6       23.02       27.96      2.43 o 
  -6  -3   6      233.20      220.42      8.73 o 
  -5  -3   6     2023.25     2012.96     70.72 o 
  -4  -3   6      877.36      830.42     28.71 o 
  -3  -3   6      175.87      164.70      9.50 o 
  -2  -3   6      320.96      373.43     11.30 o 
  -1  -3   6      131.04      115.10      7.38 o 
   0  -3   6      143.28      197.20      7.46 o 
   1  -3   6     3272.80     3463.04    113.43 o 
   2  -3   6     1550.66     1642.00     54.17 o 
   3  -3   6      525.72      500.60     17.26 o 
   4  -3   6       20.70       19.08      3.68 o 
   5  -3   6       20.97       21.51      4.15 o 
   6  -3   6       25.39       53.37      3.55 o 
   7  -3   6       47.71       46.75      8.43 o 
   8  -3   6      304.44      288.44     26.66 o 
 -10  -2   6       16.52       10.95      6.68 o 
  -9  -2   6      166.95      186.14     10.29 o 
  -8  -2   6       15.39       15.61      2.12 o 
  -7  -2   6      906.06      959.68     44.41 o 
  -6  -2   6       79.95       75.75      3.85 o 
  -5  -2   6       47.22       47.03      3.00 o 
  -4  -2   6       12.52       10.83      3.59 o 
  -3  -2   6      968.85      922.43     31.53 o 
  -2  -2   6     1204.62     1169.11     38.05 o 
  -1  -2   6      106.79       83.07      6.49 o 
   0  -2   6      232.39      214.93      7.97 o 
   1  -2   6        0.27        0.00      1.64 o 
   2  -2   6     1062.35     1133.50     37.86 o 
   3  -2   6      648.10      666.56     22.52 o 
   4  -2   6       97.03       77.94      4.69 o 
   5  -2   6      254.85      251.47     12.25 o 
   6  -2   6      113.65      119.29      7.56 o 
   7  -2   6       42.13       48.24     10.11 o 
   8  -2   6      126.36      112.42     14.98 o 
 -10  -1   6      119.33      142.30      8.38 o 
  -9  -1   6        0.16        0.00      1.26 o 
  -8  -1   6       58.34       56.49      4.24 o 
  -7  -1   6       24.93       27.51      3.95 o 
  -6  -1   6     2080.06     2072.63     72.98 o 
  -5  -1   6     3632.53     3776.81    133.21 o 
  -4  -1   6     1590.99     1709.32     60.29 o 
  -3  -1   6       46.29       41.35      2.31 o 
  -2  -1   6     2254.78     2363.12     82.21 o 
  -1  -1   6      390.24      361.21     12.35 o 
   0  -1   6      764.53      723.56     24.68 o 
   1  -1   6     1888.22     1908.69     63.42 o 
   2  -1   6      558.57      573.01     19.65 o 
   3  -1   6      147.94      138.16      5.41 o 
   4  -1   6        9.31       11.86      2.67 o 
   5  -1   6       83.03       81.25      4.91 o 
   6  -1   6      369.26      351.68     16.91 o 
   7  -1   6      196.54      177.76     20.41 o 
   8  -1   6       11.51        5.38      7.87 o 
 -10   0   6      104.73      114.34      7.10 o 
  -9   0   6      496.93      512.01     24.56 o 
  -8   0   6       59.09       60.88      4.11 o 
  -7   0   6      141.28      150.36      8.45 o 
  -6   0   6      677.44      640.63     23.09 o 
  -5   0   6       53.14       48.40      2.51 o 
  -4   0   6      325.00      303.26     11.34 o 
  -3   0   6      899.06      848.40     30.02 o 
  -2   0   6      603.88      635.28     21.67 o 
  -1   0   6       47.34       60.30      2.78 o 
   0   0   6        3.86        2.15      0.83 o 
   1   0   6      360.81      294.56     10.64 o 
   2   0   6     1867.78     1810.99     60.09 o 
   3   0   6     1828.38     1918.39     73.90 o 
   4   0   6      226.37      211.37     10.83 o 
   5   0   6        3.15        4.42      4.03 o 
   6   0   6       41.07       40.77      3.09 o 
   7   0   6        5.95        3.83      7.95 o 
 -11   1   6       40.87       44.17     12.25 o 
 -10   1   6       10.50       15.87      2.32 o 
  -9   1   6      349.15      354.44     17.28 o 
  -8   1   6      250.73      269.98     13.73 o 
  -7   1   6      334.43      366.61     18.07 o 
  -6   1   6      924.30      928.71     33.05 o 
  -5   1   6      328.37      336.74     12.47 o 
  -4   1   6       21.91       36.34      4.66 o 
  -3   1   6      250.19      251.91      9.58 o 
  -2   1   6     3550.27     3522.23    123.70 o 
  -1   1   6     1656.75     1569.98     54.62 o 
   0   1   6     1888.38     1878.66     61.89 o 
   1   1   6      145.12      149.35     13.01 o 
   2   1   6       21.68       21.98      1.68 o 
   3   1   6      285.88      292.07     12.27 o 
   4   1   6      269.23      277.93     13.23 o 
   5   1   6       58.02       63.03      4.20 o 
   6   1   6      144.29      132.68     12.16 o 
   7   1   6       30.92       18.49     10.31 o 
 -11   2   6      302.67      365.61     46.21 o 
 -10   2   6      382.90      396.11     20.93 o 
  -9   2   6       62.42       67.12      9.93 o 
  -8   2   6       20.07       36.37      3.90 o 
  -7   2   6      144.06      133.71      7.56 o 
  -6   2   6      621.04      628.99     22.80 o 
  -5   2   6      419.04      409.32     15.08 o 
  -4   2   6        1.13        0.13      1.42 o 
  -3   2   6      567.75      573.63     21.98 o 
  -2   2   6      199.57      196.66      7.65 o 
  -1   2   6      898.16      890.68     40.90 o 
   0   2   6     1049.31     1033.07     36.68 o 
   1   2   6      715.37      615.90     21.41 o 
   2   2   6        0.39        0.41      1.74 o 
   3   2   6        7.12        5.59      2.22 o 
   4   2   6       59.26       62.06      4.53 o 
   5   2   6       49.60       51.41      3.94 o 
   6   2   6       65.63       83.65      7.52 o 
 -11   3   6       86.24       95.16      7.61 o 
 -10   3   6      128.22      153.85     19.86 o 
  -9   3   6      851.57      864.27     44.32 o 
  -8   3   6       98.05       89.11      5.87 o 
  -7   3   6       11.44       14.82      2.18 o 
  -6   3   6       69.73       74.66      3.55 o 
  -5   3   6      232.88      230.25      9.40 o 
  -4   3   6      741.37      729.98     27.63 o 
  -3   3   6      180.32      190.15     12.18 o 
  -2   3   6       72.60       68.92      6.40 o 
  -1   3   6        4.35        3.30      0.84 o 
   0   3   6        7.76       65.14     16.15 o 
   1   3   6      991.12     1023.97     36.73 o 
   2   3   6      437.78      443.50     20.14 o 
   3   3   6        1.11        4.81      1.90 o 
   4   3   6       39.77       38.86      4.07 o 
   5   3   6       15.17       14.05      8.35 o 
   6   3   6        0.87        2.32      2.78 o 
 -11   4   6        5.31        7.76      1.83 o 
 -10   4   6       59.13       71.20      5.03 o 
  -9   4   6      357.41      379.17     22.36 o 
  -8   4   6      692.19      704.36     45.56 o 
  -7   4   6       49.51       53.44      4.34 o 
  -6   4   6       58.07       58.96      3.22 o 
  -5   4   6      250.04      268.06     17.13 o 
  -4   4   6      265.22      244.80     10.37 o 
  -3   4   6      310.97      282.54     11.81 o 
  -2   4   6      860.05      859.50     34.38 o 
  -1   4   6      827.62      880.00     40.55 o 
   0   4   6      164.50      160.58      6.88 o 
   1   4   6        3.35        2.79      0.97 o 
   2   4   6       65.71       62.92      4.94 o 
   3   4   6       10.09        9.32      1.97 o 
   4   4   6      196.86      215.37     11.01 o 
   5   4   6      118.24      150.80      9.18 o 
 -10   5   6       21.51       19.70      2.56 o 
  -9   5   6       12.34        9.41      2.02 o 
  -8   5   6        5.43        3.33      3.71 o 
  -7   5   6      131.98      125.15     14.73 o 
  -6   5   6     1687.73     1643.85     65.03 o 
  -5   5   6      108.15      103.88      7.89 o 
  -4   5   6        3.56        8.58      1.58 o 
  -3   5   6      692.84      694.48     28.02 o 
  -2   5   6      367.45      394.66     16.27 o 
  -1   5   6       61.93       61.46      3.40 o 
   0   5   6      357.75      353.51     14.70 o 
   1   5   6      515.14      529.31     30.62 o 
   2   5   6        0.83        0.00      1.48 o 
   3   5   6       22.66       19.97      9.82 o 
   4   5   6      302.56      326.27     16.98 o 
 -10   6   6       94.63       92.24      6.68 o 
  -9   6   6      263.72      282.28     17.07 o 
  -8   6   6       42.52       53.45      4.64 o 
  -7   6   6        0.91        0.37      1.48 o 
  -6   6   6      214.74      203.41      9.74 o 
  -5   6   6        1.11        2.02      0.98 o 
  -4   6   6     1010.28     1033.84     41.34 o 
  -3   6   6      468.06      483.21     19.82 o 
  -2   6   6      206.74      197.54     13.64 o 
  -1   6   6       35.92       35.38      2.62 o 
   0   6   6       67.57       60.17      3.61 o 
   1   6   6       65.60       63.84      5.38 o 
   2   6   6      280.20      301.96     18.19 o 
   3   6   6        1.48        6.23      7.79 o 
  -9   7   6       68.41       61.99      5.38 o 
  -8   7   6      675.19      693.74     39.90 o 
  -7   7   6      371.06      372.85     22.09 o 
  -6   7   6      381.55      402.31     16.80 o 
  -5   7   6       52.89       48.45      3.28 o 
  -4   7   6        3.40        1.91      1.11 o 
  -3   7   6      201.01      198.39      8.86 o 
  -2   7   6      159.46      148.25      8.54 o 
  -1   7   6      486.00      459.06     19.03 o 
   0   7   6       51.76       46.03      4.45 o 
   1   7   6        0.35        0.00      1.48 o 
   2   7   6       86.52      104.30      7.42 o 
  -9   8   6        0.25        3.16      1.86 o 
  -8   8   6       18.77       24.68      3.34 o 
  -7   8   6       65.40       60.32      5.38 o 
  -6   8   6      135.42      132.54      7.89 o 
  -5   8   6      114.93      120.34      5.97 o 
  -4   8   6        7.35        6.52      2.41 o 
  -3   8   6        1.98        5.01      1.44 o 
  -2   8   6      327.56      308.16     13.25 o 
  -1   8   6       38.58       41.81      7.15 o 
   0   8   6       48.63       54.19      5.20 o 
  -7   9   6       43.11       51.59      5.01 o 
  -6   9   6       17.33       28.98      4.27 o 
  -5   9   6       58.79       51.68      9.84 o 
  -4   9   6      201.86      205.89     15.13 o 
  -3   9   6       93.86      111.88      5.77 o 
  -2   9   6        3.24        5.42      1.95 o 
   1 -12   7       54.71       69.71     11.51 o 
   2 -12   7      153.49      176.32     12.81 o 
   3 -12   7       34.50       37.04      3.53 o 
   4 -12   7        0.10        0.00      2.23 o 
  -2 -11   7        7.62        6.50      2.13 o 
  -1 -11   7        5.66        2.88      1.71 o 
   0 -11   7       19.42       21.39      3.80 o 
   1 -11   7       76.12       75.11      4.85 o 
   2 -11   7      744.78      825.97     33.79 o 
   3 -11   7      383.37      438.70     18.63 o 
   4 -11   7       39.01       41.20      4.83 o 
   5 -11   7       14.89       11.41      2.92 o 
   6 -11   7       18.88       17.07      3.34 o 
  -4 -10   7       14.90       13.36      2.97 o 
  -3 -10   7      170.76      137.34      9.84 o 
  -2 -10   7      214.99      187.26      8.86 o 
  -1 -10   7      185.61      187.53      8.86 o 
   0 -10   7       98.94      104.66      5.64 o 
   1 -10   7      241.53      244.87     10.96 o 
   2 -10   7        2.86        0.00      1.56 o 
   3 -10   7        0.70        0.74      1.43 o 
   4 -10   7      244.80      239.38     22.64 o 
   5 -10   7      261.31      256.50     15.20 o 
   6 -10   7      106.86      118.41      8.54 o 
   7 -10   7       11.26       11.69      2.78 o 
  -5  -9   7        7.85        7.05      2.41 o 
  -4  -9   7        2.43        6.87      2.23 o 
  -3  -9   7        1.78        3.54      1.47 o 
  -2  -9   7       10.82       11.56      1.96 o 
  -1  -9   7      168.68      169.01      7.94 o 
   0  -9   7      560.32      603.89     24.87 o 
   1  -9   7       10.33       13.79      1.90 o 
   2  -9   7       88.49       98.99      5.17 o 
   3  -9   7      116.76      117.68      5.74 o 
   4  -9   7      167.08      175.18     10.94 o 
   5  -9   7        3.15        1.52      2.02 o 
   6  -9   7       12.06       14.29      5.38 o 
   7  -9   7       66.24       73.76     10.86 o 
  -6  -8   7        6.72        7.79      2.41 o 
  -5  -8   7       10.21       10.39      2.41 o 
  -4  -8   7       49.19       64.77      5.75 o 
  -3  -8   7      591.44      538.79     22.31 o 
  -2  -8   7       38.83       47.68      3.41 o 
  -1  -8   7      149.11      156.17      7.52 o 
   0  -8   7        1.07        0.00      1.06 o 
   1  -8   7       71.54       83.63     11.14 o 
   2  -8   7      165.60      172.47      7.72 o 
   3  -8   7       66.16       67.83      6.19 o 
   4  -8   7      102.53      110.39     19.98 o 
   5  -8   7      102.14       90.73     13.35 o 
   6  -8   7       34.01       26.42      7.89 o 
   7  -8   7      143.79       28.21     29.14 o 
   8  -8   7       62.19       12.81     23.76 o 
  -7  -7   7      170.40      168.33     11.14 o 
  -6  -7   7      138.25      120.09      8.06 o 
  -5  -7   7      103.63       90.57      6.68 o 
  -4  -7   7       22.19       19.29      4.27 o 
  -3  -7   7        0.67        0.00      2.41 o 
  -2  -7   7      134.94      128.74     11.14 o 
  -1  -7   7      230.55      245.62     10.69 o 
   0  -7   7      681.93      718.42     29.13 o 
   1  -7   7       47.75       50.29      3.24 o 
   2  -7   7      303.48      330.33     13.49 o 
   3  -7   7     1120.76     1161.52     49.50 o 
   4  -7   7      176.60      202.90     21.07 o 
   5  -7   7      485.48      510.33     70.24 o 
   6  -7   7       27.15       41.14     10.21 o 
   7  -7   7       12.69       15.81      2.40 o 
   8  -7   7       92.77       72.75     29.32 o 
  -8  -6   7       91.90      108.39      7.79 o 
  -7  -6   7       76.77       77.21      6.31 o 
  -6  -6   7      280.04      278.47     15.95 o 
  -5  -6   7      183.89      192.71     39.07 o 
  -4  -6   7       79.92       74.71      4.20 o 
  -3  -6   7        7.11       10.62      1.50 o 
  -2  -6   7      497.47      475.69     19.62 o 
  -1  -6   7      561.89      528.13     21.59 o 
   0  -6   7      659.07      640.67     25.98 o 
   1  -6   7      624.69      664.10     25.62 o 
   2  -6   7      567.47      581.29     21.79 o 
   3  -6   7      431.19      456.55     18.02 o 
   4  -6   7      109.99      107.61     13.01 o 
   5  -6   7        9.56       11.24      4.04 o 
   6  -6   7      179.82      203.97     20.69 o 
   7  -6   7       64.53       62.13      4.55 o 
   8  -6   7       11.31       19.79      7.03 o 
  -8  -5   7      272.88      296.20     16.38 o 
  -7  -5   7      674.82      625.15     35.36 o 
  -6  -5   7      322.94      303.46     16.36 o 
  -5  -5   7      372.03      365.58     14.00 o 
  -4  -5   7      787.01      794.01     28.88 o 
  -3  -5   7      470.81      500.29     18.63 o 
  -2  -5   7       21.35       21.40      1.76 o 
  -1  -5   7      251.47      266.91     10.34 o 
   0  -5   7      398.89      397.77     36.41 o 
   1  -5   7      599.22      530.26     16.26 o 
   2  -5   7      866.53      829.75     28.75 o 
   3  -5   7      495.86      480.78     17.55 o 
   4  -5   7       54.69       74.05     11.81 o 
   5  -5   7       26.28       22.65      2.92 o 
   6  -5   7      304.96      274.41     16.30 o 
   7  -5   7      453.06      453.91     23.50 o 
   8  -5   7       41.57       30.50      8.41 o 
  -9  -4   7      148.36      162.08     15.40 o 
  -8  -4   7      534.84      545.94     21.10 o 
  -7  -4   7      424.76      419.03     16.79 o 
  -6  -4   7      646.22      600.33     33.13 o 
  -5  -4   7      591.24      574.77     32.76 o 
  -4  -4   7        0.53        1.50      0.96 o 
  -3  -4   7      930.15      845.71     30.33 o 
  -2  -4   7     1545.80     1564.10     47.02 o 
  -1  -4   7      791.90      723.52     22.16 o 
   0  -4   7     1691.05     1794.28     51.32 o 
   1  -4   7      738.90      724.03     24.85 o 
   2  -4   7      137.00      129.27      6.96 o 
   3  -4   7      972.95      982.20     33.12 o 
   4  -4   7       40.26       41.22      4.07 o 
   5  -4   7       16.87       17.38      5.31 o 
   6  -4   7       69.62       63.57      4.27 o 
   7  -4   7       14.58        4.70     12.71 o 
   8  -4   7       33.53       21.19      7.46 o 
  -9  -3   7       19.70       33.57      3.50 o 
  -8  -3   7       22.77       21.29      2.80 o 
  -7  -3   7       66.89       64.66      4.85 o 
  -6  -3   7      641.69      620.50     23.80 o 
  -5  -3   7     1041.67     1019.12     31.39 o 
  -4  -3   7       17.58       11.86      2.59 o 
  -3  -3   7       43.31       53.63      5.09 o 
  -2  -3   7      853.65      837.70     38.41 o 
  -1  -3   7      904.91      942.54     31.98 o 
   0  -3   7     2017.66     2033.02     67.13 o 
   1  -3   7      309.09      264.69      9.88 o 
   2  -3   7      351.85      318.84     27.26 o 
   3  -3   7        0.24        0.00      1.58 o 
   4  -3   7      176.37      169.74      8.43 o 
   5  -3   7       58.27       56.55      6.20 o 
   6  -3   7      159.37      162.75      8.65 o 
   7  -3   7      167.94      175.29     19.70 o 
   8  -3   7       16.66        8.67      6.95 o 
 -10  -2   7      197.20      228.85     12.77 o 
  -9  -2   7      324.87      349.45     18.70 o 
  -8  -2   7       49.65       56.26      4.52 o 
  -7  -2   7      128.64      132.02     14.75 o 
  -6  -2   7       93.80       98.78      5.30 o 
  -5  -2   7       64.18       63.19      3.19 o 
  -4  -2   7     1053.45     1008.54     36.32 o 
  -3  -2   7     1075.80     1037.08     37.19 o 
  -2  -2   7     1303.06     1303.57     43.82 o 
  -1  -2   7      151.26      154.02      8.63 o 
   0  -2   7        2.58        0.92      1.37 o 
   1  -2   7      626.88      608.27     20.99 o 
   2  -2   7      498.20      581.20     20.11 o 
   3  -2   7     1143.71     1142.56     38.20 o 
   4  -2   7       34.41       35.03      3.67 o 
   5  -2   7        2.45        2.26      1.26 o 
   6  -2   7      116.25      126.23      7.03 o 
   7  -2   7      288.17      281.14     27.51 o 
 -10  -1   7        2.72        5.72      1.79 o 
  -9  -1   7       35.49       40.94      3.99 o 
  -8  -1   7      155.99      177.60     10.21 o 
  -7  -1   7       80.12       78.88      5.26 o 
  -6  -1   7       24.23       29.14      2.03 o 
  -5  -1   7      293.14      290.89     11.09 o 
  -4  -1   7       20.40       22.91      1.85 o 
  -3  -1   7      515.72      443.07     16.49 o 
  -2  -1   7        2.55        6.53      1.08 o 
  -1  -1   7      345.10      324.92     11.64 o 
   0  -1   7     2432.91     2484.42     80.96 o 
   1  -1   7     1016.12     1018.15     34.40 o 
   2  -1   7     1099.04     1119.00     37.78 o 
   3  -1   7      857.78      826.16     35.32 o 
   4  -1   7      118.17      115.25      6.69 o 
   5  -1   7        8.76        4.35      4.49 o 
   6  -1   7       91.15       96.90      5.78 o 
   7  -1   7        0.61        0.86      7.24 o 
 -10   0   7      253.16      292.78     21.71 o 
  -9   0   7       41.08       51.28      4.23 o 
  -8   0   7      168.40      180.62     10.37 o 
  -7   0   7     1128.71     1134.14     57.78 o 
  -6   0   7      136.63      143.58      7.71 o 
  -5   0   7      320.66      333.65     12.63 o 
  -4   0   7     1751.89     1801.38     63.81 o 
  -3   0   7       90.85      114.73      4.95 o 
  -2   0   7       59.14       47.99      3.42 o 
  -1   0   7      155.36      138.53      5.63 o 
   0   0   7      337.61      327.51     11.86 o 
   1   0   7      377.81      373.45     13.26 o 
   2   0   7      855.71      850.72     29.04 o 
   3   0   7      410.30      391.45     16.61 o 
   4   0   7       20.65       20.66      2.32 o 
   5   0   7       99.29       99.23      5.98 o 
   6   0   7      312.00      301.48     16.86 o 
   7   0   7       72.51       72.38     15.05 o 
 -10   1   7      162.75      180.00     10.38 o 
  -9   1   7      537.74      557.85     28.94 o 
  -8   1   7     1607.35     1673.24     83.82 o 
  -7   1   7      410.17      394.62     24.03 o 
  -6   1   7      215.19      216.04      8.80 o 
  -5   1   7      713.98      724.16     27.51 o 
  -4   1   7      389.78      389.25     15.06 o 
  -3   1   7      690.14      676.73     24.37 o 
  -2   1   7       18.91       10.91      2.49 o 
  -1   1   7       87.96       76.18      3.49 o 
   0   1   7      181.73      175.10      6.93 o 
   1   1   7     2373.47     2458.44     81.38 o 
   2   1   7      786.72      770.26     25.43 o 
   3   1   7      131.53      126.72      6.52 o 
   4   1   7        0.37        0.00      1.11 o 
   5   1   7      131.25      120.32      7.28 o 
   6   1   7        0.95        0.00      1.58 o 
 -10   2   7       29.34       32.74      3.23 o 
  -9   2   7      333.74      304.26     17.82 o 
  -8   2   7        5.32        7.33      4.45 o 
  -7   2   7     1319.50     1346.97    101.15 o 
  -6   2   7      711.58      734.48     35.98 o 
  -5   2   7      112.51      112.75      5.31 o 
  -4   2   7      340.21      345.64     13.55 o 
  -3   2   7     2734.20     2788.53    103.43 o 
  -2   2   7     1705.05     1647.48     60.91 o 
  -1   2   7       43.65       34.67      2.26 o 
   0   2   7      586.34      593.02     22.73 o 
   1   2   7        0.12        0.82      2.89 o 
   2   2   7       16.01       19.61      4.82 o 
   3   2   7       70.31       77.59      4.86 o 
   4   2   7       34.49       38.97      3.56 o 
   5   2   7       37.99       40.55      9.47 o 
   6   2   7        9.28        7.46      1.66 o 
 -10   3   7      155.76      173.12     11.23 o 
  -9   3   7       97.55       88.99     18.28 o 
  -8   3   7       17.65       16.52      2.36 o 
  -7   3   7        4.07        4.39      3.80 o 
  -6   3   7       97.97       92.56      4.91 o 
  -5   3   7        5.99        3.99      1.16 o 
  -4   3   7     1121.55     1130.42     45.01 o 
  -3   3   7      164.37      179.77      7.89 o 
  -2   3   7       46.40       33.29      2.29 o 
  -1   3   7      310.27      290.64     12.14 o 
   0   3   7       15.40       15.09      2.42 o 
   1   3   7      602.42      615.62     22.36 o 
   2   3   7       64.49       69.30      4.59 o 
   3   3   7       22.79       23.17      3.91 o 
   4   3   7       25.73       32.66      3.43 o 
   5   3   7        1.35        2.07      4.83 o 
 -10   4   7      212.53      215.95     12.60 o 
  -9   4   7      334.75      325.70     46.95 o 
  -8   4   7      276.24      292.07     39.25 o 
  -7   4   7      306.87      310.84     19.86 o 
  -6   4   7        2.21        1.09      1.48 o 
  -5   4   7      294.43      285.89     12.07 o 
  -4   4   7     1938.03     1968.80     77.82 o 
  -3   4   7     1132.88     1126.01     44.88 o 
  -2   4   7       82.74       94.67      4.59 o 
  -1   4   7        2.80        1.72      2.23 o 
   0   4   7       26.59       25.33      2.10 o 
   1   4   7       81.79       83.33      5.94 o 
   2   4   7       46.29       46.51      5.28 o 
   3   4   7       91.34       91.12      7.10 o 
   4   4   7       67.07       70.93      8.26 o 
 -10   5   7        5.70        4.83      1.86 o 
  -9   5   7       51.59       56.98      4.83 o 
  -8   5   7       48.40       42.31      4.08 o 
  -7   5   7       68.23       55.47      3.34 o 
  -6   5   7      283.83      278.11     11.81 o 
  -5   5   7      333.87      339.72     14.24 o 
  -4   5   7       16.66       16.38      1.77 o 
  -3   5   7        4.12        8.16      2.32 o 
  -2   5   7      182.25      177.36     11.79 o 
  -1   5   7      299.79      288.36     12.20 o 
   0   5   7      529.36      520.01     21.19 o 
   1   5   7       45.17       45.66      4.27 o 
   2   5   7      100.46      111.01     12.06 o 
   3   5   7       16.43       18.23      4.65 o 
 -10   6   7      275.28      260.94     15.96 o 
  -9   6   7      131.09      134.74      8.91 o 
  -8   6   7      156.80      145.87      9.65 o 
  -7   6   7       65.86       59.39      3.61 o 
  -6   6   7       26.33       34.74      2.69 o 
  -5   6   7      284.93      286.46     12.20 o 
  -4   6   7      912.14      891.78     35.89 o 
  -3   6   7      344.02      333.95     14.11 o 
  -2   6   7        0.10        0.00      1.05 o 
  -1   6   7       93.19       88.35      6.40 o 
   0   6   7       77.39       74.79      6.12 o 
   1   6   7       83.60       95.58      6.87 o 
   2   6   7       32.65       30.07      3.53 o 
  -9   7   7      319.94      330.17     19.86 o 
  -8   7   7      175.88      176.50     11.51 o 
  -7   7   7        0.32        1.11      1.67 o 
  -6   7   7       91.74      104.58      5.38 o 
  -5   7   7      387.67      393.76     16.54 o 
  -4   7   7      268.54      294.36     12.60 o 
  -3   7   7       66.68       68.36      4.55 o 
  -2   7   7        3.40        1.07      2.60 o 
  -1   7   7       10.74        9.20      1.64 o 
   0   7   7       35.74       25.80      3.53 o 
  -8   8   7      289.98      295.28     18.19 o 
  -7   8   7      110.58       95.39      7.24 o 
  -6   8   7      222.80      211.23     14.29 o 
  -5   8   7       16.36       17.95      2.16 o 
  -4   8   7       41.70       37.03      3.02 o 
  -3   8   7      122.07      135.28     20.51 o 
  -2   8   7      304.59      302.72     13.19 o 
  -1   8   7      124.94      135.30      9.47 o 
   1 -12   8        1.16        0.93      1.95 o 
   2 -12   8       21.95       25.99      2.93 o 
   3 -12   8       14.73       12.81      3.71 o 
  -2 -11   8        1.04        0.48      2.23 o 
  -1 -11   8       32.57       38.32      9.74 o 
   0 -11   8      143.19      168.01      8.26 o 
   1 -11   8      398.81      461.49     19.62 o 
   2 -11   8      281.10      301.40     13.38 o 
   3 -11   8        1.22        2.97      1.86 o 
   4 -11   8        0.06        0.00      2.04 o 
   5 -11   8        9.11        7.61      7.24 o 
  -3 -10   8      183.55      171.06      8.33 o 
  -2 -10   8      111.82      103.28     11.23 o 
  -1 -10   8       20.06       26.67      5.85 o 
   0 -10   8      127.32      135.07      6.82 o 
   1 -10   8      258.88      302.34     13.25 o 
   2 -10   8     1242.70     1316.68     52.89 o 
   3 -10   8       26.13       26.86      2.61 o 
   4 -10   8       24.06       17.43      3.46 o 
   5 -10   8       10.73        9.39      2.74 o 
   6 -10   8       35.96       36.00      4.45 o 
  -5  -9   8       20.18       19.67      3.34 o 
  -4  -9   8       72.27       63.47      5.94 o 
  -3  -9   8       19.85       20.06      3.34 o 
  -2  -9   8       34.73       45.05      3.40 o 
  -1  -9   8      367.04      367.75     23.94 o 
   0  -9   8      446.54      446.54     18.83 o 
   1  -9   8      263.51      295.17     12.86 o 
   2  -9   8      118.55      117.98      7.15 o 
   3  -9   8       86.32       97.37      5.63 o 
   4  -9   8       51.33       60.83      5.74 o 
   5  -9   8       69.73       80.81     11.79 o 
   6  -9   8        0.40       16.15     26.17 o 
   7  -9   8       46.09        6.50     25.43 o 
  -6  -8   8        3.38        3.90      2.23 o 
  -5  -8   8      216.14      191.16     12.43 o 
  -4  -8   8      311.50      323.70     32.39 o 
  -3  -8   8      331.50      303.03     13.19 o 
  -2  -8   8       27.09       31.87      5.75 o 
  -1  -8   8       12.95       14.60      1.96 o 
   0  -8   8      122.26      139.68      6.76 o 
   1  -8   8      732.11      796.10     32.28 o 
   2  -8   8      889.81      945.73     38.12 o 
   3  -8   8        0.45        2.59      2.93 o 
   4  -8   8        8.29        9.07      3.27 o 
   5  -8   8       91.67       80.78      8.65 o 
   6  -8   8      441.04      395.79     98.36 o 
   7  -8   8      472.43      446.52    112.00 o 
  -7  -7   8       19.50       19.67      3.34 o 
  -6  -7   8        9.71       10.21      2.60 o 
  -5  -7   8        1.17        0.00      1.67 o 
  -4  -7   8      550.85      521.54     21.59 o 
  -3  -7   8       59.61       59.46      3.87 o 
  -2  -7   8        7.99        7.38      2.13 o 
  -1  -7   8       23.23       25.55      2.36 o 
   0  -7   8        1.99        4.77      1.31 o 
   1  -7   8      243.76      259.98     11.28 o 
   2  -7   8      667.56      713.09     27.55 o 
   3  -7   8      691.10      695.00     22.56 o 
   4  -7   8       72.71       81.85     11.59 o 
   5  -7   8      316.47      346.18     43.34 o 
   6  -7   8       39.31       36.74      9.93 o 
   7  -7   8       92.26       90.64     24.59 o 
  -7  -6   8       69.75       63.29      5.75 o 
  -6  -6   8        3.71        3.93      5.10 o 
  -5  -6   8      552.44      532.46     30.99 o 
  -4  -6   8       56.69       56.58      7.42 o 
  -3  -6   8      379.49      366.44     15.42 o 
  -2  -6   8     1056.95     1007.44     40.49 o 
  -1  -6   8      846.70      790.06     31.96 o 
   0  -6   8       46.89       39.48      6.31 o 
   1  -6   8       45.50       48.07      3.90 o 
   2  -6   8      127.78      131.57      4.86 o 
   3  -6   8      281.49      292.09     11.72 o 
   4  -6   8      270.91      272.25     17.24 o 
   5  -6   8      163.76      178.40     15.98 o 
   6  -6   8       50.37       58.28     14.48 o 
   7  -6   8       12.76        9.63      2.21 o 
   8  -6   8       55.13       34.15     24.13 o 
  -8  -5   8      134.81      132.51      6.36 o 
  -7  -5   8       22.95       22.60      3.80 o 
  -6  -5   8      115.08      113.21      7.98 o 
  -5  -5   8      164.98      167.61     10.49 o 
  -4  -5   8      264.02      266.59     11.48 o 
  -3  -5   8        0.52        1.14      1.02 o 
  -2  -5   8       75.21       82.92      3.54 o 
  -1  -5   8       11.82       21.18      2.31 o 
   0  -5   8     1649.62     1632.49     48.49 o 
   1  -5   8      553.24      560.36     20.99 o 
   2  -5   8      272.91      260.25     22.11 o 
   3  -5   8        4.11        2.62      1.31 o 
   4  -5   8       46.06       53.44      6.78 o 
   5  -5   8       10.02        9.31      3.43 o 
   6  -5   8      138.52      147.55      9.40 o 
   7  -5   8      252.10      264.14     17.40 o 
  -9  -4   8      339.23      412.97     21.78 o 
  -8  -4   8      162.31      195.54     15.96 o 
  -7  -4   8        6.27       10.25      1.47 o 
  -6  -4   8      133.92      120.78      5.55 o 
  -5  -4   8       48.91       48.71      3.11 o 
  -4  -4   8      354.34      331.70     11.00 o 
  -3  -4   8     1817.10     1745.73     54.36 o 
  -2  -4   8       75.87       78.00      4.30 o 
  -1  -4   8       34.90       43.54      2.77 o 
   0  -4   8      501.42      527.06     19.87 o 
   1  -4   8       26.07       26.49      2.10 o 
   2  -4   8      267.01      286.45     10.81 o 
   3  -4   8      422.02      431.98     19.94 o 
   4  -4   8       48.00       34.07      4.31 o 
   5  -4   8        0.16        1.03      1.59 o 
   6  -4   8       34.12       29.34      6.09 o 
   7  -4   8        6.92       11.29      6.73 o 
  -9  -3   8        6.07        6.18      1.96 o 
  -8  -3   8      131.76      127.72      7.91 o 
  -7  -3   8      856.18      843.10     43.52 o 
  -6  -3   8      115.49      125.56      8.72 o 
  -5  -3   8      251.36      257.76     10.52 o 
  -4  -3   8       72.31       65.29      4.30 o 
  -3  -3   8      859.16      859.56     32.44 o 
  -2  -3   8      827.10      846.67     30.52 o 
  -1  -3   8     1495.35     1421.04     50.15 o 
   0  -3   8     1206.11     1203.59     40.66 o 
   1  -3   8        0.97        0.11      2.20 o 
   2  -3   8      130.91      150.14      6.16 o 
   3  -3   8      252.31      249.53     12.31 o 
   4  -3   8       12.81       11.65      4.07 o 
   5  -3   8      313.34      299.69     15.34 o 
   6  -3   8      139.64      148.45      8.52 o 
   7  -3   8        0.09        8.14      7.13 o 
  -9  -2   8      108.33      124.71      9.56 o 
  -8  -2   8      218.83      219.62     12.53 o 
  -7  -2   8      156.00      142.08      8.61 o 
  -6  -2   8      718.92      721.37     27.58 o 
  -5  -2   8      455.40      438.98     17.23 o 
  -4  -2   8      318.00      301.48     12.05 o 
  -3  -2   8       24.00       29.45      3.35 o 
  -2  -2   8       11.22       15.62      3.75 o 
  -1  -2   8       61.95       58.83      5.73 o 
   0  -2   8     1051.99      958.23     32.38 o 
   1  -2   8     1398.49     1388.80     46.88 o 
   2  -2   8      191.96      180.63      7.16 o 
   3  -2   8      241.06      269.45     13.18 o 
   4  -2   8      903.43      897.03     38.30 o 
   5  -2   8      550.37      520.47     25.07 o 
   6  -2   8      170.00      189.65     10.80 o 
   7  -2   8       71.44       80.16     14.45 o 
 -10  -1   8       24.57       21.89      2.85 o 
  -9  -1   8      336.08      381.46     23.66 o 
  -8  -1   8        9.87       10.27      5.57 o 
  -7  -1   8      253.48      264.04     14.50 o 
  -6  -1   8        1.94        2.71      1.08 o 
  -5  -1   8       97.00       89.58      6.28 o 
  -4  -1   8     1175.74     1170.19     44.12 o 
  -3  -1   8     1340.15     1307.20     49.09 o 
  -2  -1   8     1065.07     1053.13     36.00 o 
  -1  -1   8      326.66      336.25     12.95 o 
   0  -1   8     1197.20     1224.42     43.04 o 
   1  -1   8        7.54        9.39      4.56 o 
   2  -1   8       41.21       47.08      2.62 o 
   3  -1   8      210.49      198.77     10.19 o 
   4  -1   8        2.14        3.20      2.24 o 
   5  -1   8      208.50      195.28     10.67 o 
   6  -1   8       22.22       25.54      2.74 o 
 -10   0   8      126.64      140.80      8.67 o 
  -9   0   8        3.69        7.02      2.88 o 
  -8   0   8      182.16      197.50     15.59 o 
  -7   0   8      370.17      356.45     23.20 o 
  -6   0   8      931.76      913.03     34.77 o 
  -5   0   8      671.71      692.38     26.50 o 
  -4   0   8      518.29      551.69     21.20 o 
  -3   0   8     2106.78     2104.19     78.14 o 
  -2   0   8      733.08      724.38     26.18 o 
  -1   0   8     1318.14     1330.84     46.68 o 
   0   0   8      312.36      284.97     11.07 o 
   1   0   8        4.69        2.75      2.17 o 
   2   0   8       53.19       52.12      3.29 o 
   3   0   8      551.21      529.67     25.33 o 
   4   0   8      915.50      925.04     42.83 o 
   5   0   8      161.03      178.45     20.79 o 
   6   0   8      200.12      221.16     12.44 o 
 -10   1   8      160.74      155.79      9.42 o 
  -9   1   8       90.67       99.00      6.51 o 
  -8   1   8       57.57       69.27      5.66 o 
  -7   1   8       17.82       10.71      2.13 o 
  -6   1   8       54.24       59.15      3.84 o 
  -5   1   8      537.05      524.69     20.12 o 
  -4   1   8      197.67      190.81     11.23 o 
  -3   1   8      127.02      124.16      5.64 o 
  -2   1   8       40.46       48.94      4.55 o 
  -1   1   8       52.26       47.65      3.98 o 
   0   1   8      803.42      774.18     27.81 o 
   1   1   8      355.03      343.81     13.20 o 
   2   1   8        7.52        5.25      1.64 o 
   3   1   8       23.85       19.86      5.52 o 
   4   1   8        3.42        3.28      5.67 o 
   5   1   8       19.33       25.76      6.87 o 
 -10   2   8      257.14      273.12     18.28 o 
  -9   2   8      666.20      695.02     68.58 o 
  -8   2   8      171.22      162.74      9.84 o 
  -7   2   8       42.47       50.46      5.75 o 
  -6   2   8       79.57       79.23      5.12 o 
  -5   2   8       50.67       57.48      3.21 o 
  -4   2   8      458.27      407.68     16.80 o 
  -3   2   8      845.17      818.31     32.81 o 
  -2   2   8      200.74      201.49      8.73 o 
  -1   2   8        1.49        0.93      0.97 o 
   0   2   8       83.82       79.07      3.83 o 
   1   2   8      114.83      116.54      8.71 o 
   2   2   8        5.04        3.86      1.45 o 
   3   2   8      109.44      115.50      8.31 o 
   4   2   8       24.51       30.13      5.55 o 
   5   2   8       40.23       40.19      8.82 o 
 -10   3   8       70.72       69.77      6.31 o 
  -9   3   8       18.87       18.93      2.78 o 
  -8   3   8      853.38      899.38     51.04 o 
  -7   3   8      740.03      750.58     30.25 o 
  -6   3   8       81.02       80.06      4.13 o 
  -5   3   8        0.57        1.68      1.21 o 
  -4   3   8       35.28       34.00      2.56 o 
  -3   3   8      266.31      271.76     11.55 o 
  -2   3   8      259.94      251.72     10.76 o 
  -1   3   8      180.86      166.14     15.31 o 
   0   3   8      188.60      181.07      7.94 o 
   1   3   8      142.71      145.37      8.91 o 
   2   3   8        1.05        2.49      2.21 o 
   3   3   8      170.76      180.67      9.91 o 
   4   3   8      124.67      121.32      7.29 o 
 -10   4   8       94.95       92.24      6.68 o 
  -9   4   8      131.96      148.66      9.65 o 
  -8   4   8        8.67        7.98      2.04 o 
  -7   4   8      145.53      169.93     19.67 o 
  -6   4   8      245.57      263.38     11.29 o 
  -5   4   8        2.43        3.25      1.21 o 
  -4   4   8     1079.10     1122.46     44.88 o 
  -3   4   8       32.39       30.78      2.51 o 
  -2   4   8        6.51        7.75      2.41 o 
  -1   4   8       62.86       64.01      3.74 o 
   0   4   8      329.30      319.73     15.50 o 
   1   4   8      440.83      454.95     24.39 o 
   2   4   8       16.82       19.87      3.72 o 
   3   4   8       23.39       15.74      2.37 o 
  -9   5   8      286.04      273.19     16.70 o 
  -8   5   8      389.21      398.28     23.57 o 
  -7   5   8       40.10       41.28      2.95 o 
  -6   5   8       25.57       29.50      2.43 o 
  -5   5   8      563.20      559.09     22.83 o 
  -4   5   8       76.48       83.33      4.39 o 
  -3   5   8      310.02      312.58     13.25 o 
  -2   5   8      167.57      168.51      7.68 o 
  -1   5   8      396.80      385.55     16.14 o 
   0   5   8       81.18       66.63      5.57 o 
   1   5   8       27.02       26.73      3.34 o 
   2   5   8      100.87      118.73     28.49 o 
  -9   6   8        9.54        8.35      2.23 o 
  -8   6   8      102.69       99.85      7.24 o 
  -7   6   8      340.03      361.25     15.22 o 
  -6   6   8      303.76      309.64     13.25 o 
  -5   6   8      276.21      270.57     11.68 o 
  -4   6   8       34.07       38.57      4.45 o 
  -3   6   8      646.50      608.06     24.93 o 
  -2   6   8      559.82      550.17     22.64 o 
  -1   6   8       37.71       35.69      4.83 o 
   0   6   8        0.89        0.00      1.48 o 
   1   6   8        0.75        0.19      1.86 o 
  -8   7   8       33.68       35.08      4.08 o 
  -7   7   8       63.13       59.02      5.57 o 
  -6   7   8      517.35      550.23     22.77 o 
  -5   7   8      285.26      286.90     12.47 o 
  -4   7   8      383.10      374.02     21.62 o 
  -3   7   8      126.02      148.13     10.76 o 
  -2   7   8       10.88        9.70      1.71 o 
  -1   7   8        5.55        3.71      2.04 o 
  -6   8   8       20.56       20.95      2.36 o 
  -5   8   8        4.42        3.06      1.44 o 
  -4   8   8       24.15       31.83      2.82 o 
  -1 -11   9      149.38      147.89     10.21 o 
   0 -11   9      107.72      101.30     11.41 o 
   1 -11   9      166.08      192.10      9.25 o 
   2 -11   9       12.23        9.71      2.19 o 
   3 -11   9       87.24       85.37      7.79 o 
   4 -11   9      149.99      146.43     10.76 o 
  -3 -10   9        2.14        0.00      1.71 o 
  -2 -10   9       85.11       86.12      9.09 o 
  -1 -10   9      178.09      190.32      9.05 o 
   0 -10   9       61.49       64.69      7.70 o 
   1 -10   9       11.26        8.75      2.60 o 
   2 -10   9      527.77      560.33     23.42 o 
   3 -10   9        0.25        4.45      2.78 o 
   4 -10   9       11.19       22.27     13.08 o 
   5 -10   9       44.00       56.69      5.77 o 
  -4  -9   9      119.93      124.72      9.09 o 
  -3  -9   9       77.70       58.81      4.19 o 
  -2  -9   9      135.08      129.97      6.69 o 
  -1  -9   9      355.04      340.92     14.83 o 
   0  -9   9      103.73       92.18      5.44 o 
   1  -9   9       14.99       14.76      2.60 o 
   2  -9   9      208.59      214.64      9.77 o 
   3  -9   9        2.71        2.97      2.23 o 
   4  -9   9      103.99      110.31     10.76 o 
   5  -9   9      159.73      177.34     11.36 o 
   6  -9   9        2.33        6.50      2.41 o 
  -6  -8   9       64.09       71.27      6.50 o 
  -5  -8   9       74.21       61.62      5.94 o 
  -4  -8   9       13.03        9.23      1.82 o 
  -3  -8   9       98.71      106.64      5.84 o 
  -2  -8   9      570.37      545.22     22.70 o 
  -1  -8   9      318.41      313.51     13.58 o 
   0  -8   9      148.89      157.28      7.54 o 
   1  -8   9       58.62       61.66      4.12 o 
   2  -8   9       44.14       42.86      2.63 o 
   3  -8   9      159.92      172.07     11.09 o 
   4  -8   9      135.84      150.07     14.20 o 
   5  -8   9      124.48      120.66     15.45 o 
   6  -8   9       63.30       30.44     28.58 o 
   7  -8   9      149.17       46.21     30.99 o 
  -6  -7   9       65.67       62.92      5.75 o 
  -5  -7   9      343.36      332.58     20.23 o 
  -4  -7   9      805.30      737.94     30.12 o 
  -3  -7   9      237.23      230.97     10.30 o 
  -2  -7   9        2.51        0.00      1.16 o 
  -1  -7   9      209.90      236.25     10.56 o 
   0  -7   9      589.29      609.63     25.52 o 
   1  -7   9      142.71      141.69      5.58 o 
   2  -7   9      129.10      129.18      5.00 o 
   3  -7   9       15.94       11.43      6.58 o 
   4  -7   9       92.90       90.21      8.97 o 
   5  -7   9       31.60       38.31      4.96 o 
   6  -7   9      231.18      235.01     51.78 o 
   7  -7   9       49.74       17.45     25.98 o 
  -7  -6   9        6.61        0.09      1.31 o 
  -6  -6   9        9.63       22.64      3.16 o 
  -5  -6   9       14.37       19.65      2.23 o 
  -4  -6   9        7.88        5.25      1.86 o 
  -3  -6   9      211.15      220.11      9.78 o 
  -2  -6   9      753.82      729.77     24.25 o 
  -1  -6   9     1010.92     1031.84     33.82 o 
   0  -6   9      105.33      101.28      4.10 o 
   1  -6   9       90.50       94.32      4.80 o 
   2  -6   9     1492.42     1471.96     66.47 o 
   3  -6   9      482.81      492.33     25.37 o 
   4  -6   9       42.16       41.47      4.28 o 
   5  -6   9       10.75        2.59      4.55 o 
   6  -6   9       27.21       20.77      3.71 o 
   7  -6   9       17.36       20.21     14.85 o 
  -8  -5   9      109.83      104.67      7.79 o 
  -7  -5   9      232.41      239.81     10.56 o 
  -6  -5   9      300.35      309.99     24.41 o 
  -5  -5   9      618.20      607.95     20.29 o 
  -4  -5   9       78.83       70.98      3.43 o 
  -3  -5   9      303.93      303.90     10.57 o 
  -2  -5   9      594.39      616.82     20.50 o 
  -1  -5   9      297.22      307.40     15.13 o 
   0  -5   9     1144.76     1084.90     68.71 o 
   1  -5   9      110.72       94.80      4.66 o 
   2  -5   9       56.27       63.05     10.25 o 
   3  -5   9      229.17      221.86     13.40 o 
   4  -5   9       13.14        5.19      2.93 o 
   5  -5   9      178.37      167.22     13.52 o 
   6  -5   9       83.91      107.50     18.19 o 
   7  -5   9       63.22       31.36     24.13 o 
  -8  -4   9       21.59       24.68      3.53 o 
  -7  -4   9       56.65       55.49      5.20 o 
  -6  -4   9       10.22       14.48      2.60 o 
  -5  -4   9      285.53      281.84     12.07 o 
  -4  -4   9      198.37      199.25      8.92 o 
  -3  -4   9      187.51      185.81      8.33 o 
  -2  -4   9        5.47        7.36      2.04 o 
  -1  -4   9      109.88      108.10      5.24 o 
   0  -4   9       85.93       79.22      5.76 o 
   1  -4   9       90.21       86.12      4.22 o 
   2  -4   9     1145.78     1111.50     39.99 o 
   3  -4   9      356.51      341.67     18.01 o 
   4  -4   9       34.94       38.34     10.47 o 
   5  -4   9      112.46      105.07      7.06 o 
   6  -4   9      226.43      220.65     15.68 o 
   7  -4   9       33.87       34.15     22.83 o 
  -9  -3   9        2.45        7.79      2.23 o 
  -8  -3   9      582.09      593.52     34.52 o 
  -7  -3   9      273.63      272.26     16.52 o 
  -6  -3   9       58.78       59.21      3.67 o 
  -5  -3   9      201.82      208.02      9.19 o 
  -4  -3   9      622.60      606.65     24.67 o 
  -3  -3   9      470.31      437.89     18.11 o 
  -2  -3   9      307.45      283.49     12.01 o 
  -1  -3   9      593.23      599.43     23.24 o 
   0  -3   9       77.84       83.42      9.99 o 
   1  -3   9       42.47       41.73      2.64 o 
   2  -3   9      335.87      326.19     12.81 o 
   3  -3   9     1086.72     1110.33     52.02 o 
   4  -3   9        1.70        2.07      1.65 o 
   5  -3   9      263.41      266.49     15.15 o 
   6  -3   9        0.94        0.00      1.86 o 
  -9  -2   9       11.00       14.48      2.66 o 
  -8  -2   9       19.51       21.21      5.94 o 
  -7  -2   9        2.59        0.00      3.34 o 
  -6  -2   9       11.21       12.01      1.81 o 
  -5  -2   9      190.28      177.45      7.94 o 
  -4  -2   9      155.60      154.59      7.02 o 
  -3  -2   9      608.61      572.53     23.29 o 
  -2  -2   9      161.90      156.17      7.02 o 
  -1  -2   9       53.32       50.97      3.02 o 
   0  -2   9       69.19       90.32      4.84 o 
   1  -2   9      113.54       99.40      4.62 o 
   2  -2   9       88.80       84.60      7.26 o 
   3  -2   9       37.83       30.16      7.33 o 
   4  -2   9       28.62       31.83      5.36 o 
   5  -2   9      138.34      123.62      7.88 o 
   6  -2   9       88.28      101.86      6.67 o 
 -10  -1   9       83.96       77.09      5.92 o 
  -9  -1   9      308.31      336.91     18.35 o 
  -8  -1   9       61.24       62.40      5.09 o 
  -7  -1   9      352.34      303.99     16.73 o 
  -6  -1   9      276.35      265.37     10.82 o 
  -5  -1   9      741.80      707.00     32.20 o 
  -4  -1   9     2861.92     2888.89    113.78 o 
  -3  -1   9      982.13      979.41     39.17 o 
  -2  -1   9      677.12      732.00     29.46 o 
  -1  -1   9      430.31      451.31     17.00 o 
   0  -1   9      369.41      356.22     13.78 o 
   1  -1   9      159.99      155.64      6.65 o 
   2  -1   9      180.31      172.93     19.06 o 
   3  -1   9       43.13       37.40      4.31 o 
   4  -1   9      231.95      225.02     11.45 o 
   5  -1   9       17.25       19.88      2.57 o 
   6  -1   9       66.96       66.27     17.72 o 
 -10   0   9       38.15       44.66      4.24 o 
  -9   0   9       86.87       86.28      5.99 o 
  -8   0   9      286.27      314.17     17.09 o 
  -7   0   9      111.59      105.97      7.42 o 
  -6   0   9      181.41      210.19      9.19 o 
  -5   0   9        0.45        0.71      0.98 o 
  -4   0   9      901.12      869.12     34.91 o 
  -3   0   9     2180.39     2134.40     84.38 o 
  -2   0   9      182.43      158.23      7.09 o 
  -1   0   9       62.43       60.21      3.49 o 
   0   0   9      230.45      240.15      9.66 o 
   1   0   9      332.80      331.27     17.68 o 
   2   0   9      160.59      154.20      9.04 o 
   3   0   9      880.22      903.78     42.63 o 
   4   0   9       73.35       71.01      4.68 o 
   5   0   9        0.31        1.34      1.48 o 
 -10   1   9        0.44        0.00      1.67 o 
  -9   1   9       62.93       63.84      5.38 o 
  -8   1   9      110.96      114.70      7.79 o 
  -7   1   9     1224.62     1151.41     65.14 o 
  -6   1   9       73.42       87.13      4.39 o 
  -5   1   9       35.56       31.61      4.64 o 
  -4   1   9      216.56      221.59      9.58 o 
  -3   1   9       82.69       87.81      4.39 o 
  -2   1   9        1.30        1.83      0.98 o 
  -1   1   9      648.85      625.18     23.98 o 
   0   1   9      342.10      360.01     14.46 o 
   1   1   9       10.64        9.05      3.23 o 
   2   1   9       69.22       60.46      4.93 o 
   3   1   9       81.44       79.40      5.28 o 
   4   1   9       14.01       20.81      5.57 o 
   5   1   9        8.29       12.22      2.20 o 
 -10   2   9      394.99      419.07     24.68 o 
  -9   2   9      209.33      208.60     12.99 o 
  -8   2   9       64.77       70.90      5.75 o 
  -7   2   9        4.75        3.90      1.31 o 
  -6   2   9      207.46      215.88      9.93 o 
  -5   2   9      752.32      764.95     30.84 o 
  -4   2   9     1367.06     1352.71     53.81 o 
  -3   2   9       21.51       25.59      2.97 o 
  -2   2   9       92.09       95.83      4.79 o 
  -1   2   9       54.80       51.39      4.08 o 
   0   2   9        1.02        1.81      2.07 o 
   1   2   9      216.81      208.96     12.37 o 
   2   2   9      278.61      299.45     19.14 o 
   3   2   9      127.21      129.77      7.58 o 
   4   2   9       16.50       14.31      4.50 o 
 -10   3   9        4.01        1.67      1.67 o 
  -9   3   9       88.44      106.16      7.42 o 
  -8   3   9      213.77      227.35     14.10 o 
  -7   3   9      457.41      452.65     23.29 o 
  -6   3   9       43.83       45.04      5.01 o 
  -5   3   9       11.37       10.09      2.04 o 
  -4   3   9      184.23      193.10      8.60 o 
  -3   3   9      326.23      318.95     13.52 o 
  -2   3   9      579.16      576.35     23.49 o 
  -1   3   9      418.00      410.01     25.05 o 
   0   3   9       12.07       19.02      1.94 o 
   1   3   9      108.49      119.62      8.44 o 
   2   3   9      119.51      120.63      8.66 o 
   3   3   9      447.70      482.57     24.08 o 
  -9   4   9       22.89       18.93      2.97 o 
  -8   4   9        3.44        2.23      1.86 o 
  -7   4   9       15.99       15.91      2.51 o 
  -6   4   9      102.95      102.30      5.66 o 
  -5   4   9       14.48       15.29      1.84 o 
  -4   4   9      806.45      858.73     34.65 o 
  -3   4   9      221.05      222.55      9.78 o 
  -2   4   9       10.54       14.95      1.84 o 
  -1   4   9       17.32       19.52      3.43 o 
   0   4   9       88.39      104.67      7.42 o 
   1   4   9       13.00       12.97      3.53 o 
   2   4   9        0.32        1.74      4.92 o 
  -9   5   9      143.16      140.86      9.47 o 
  -8   5   9        5.31        2.04      1.67 o 
  -7   5   9       46.08       35.45      2.82 o 
  -6   5   9       32.51       30.90      2.56 o 
  -5   5   9      770.21      751.74     30.51 o 
  -4   5   9      628.20      632.19     25.85 o 
  -3   5   9       75.61       69.60      4.20 o 
  -2   5   9       17.13       16.64      3.80 o 
  -1   5   9       21.99       17.72      2.03 o 
   0   5   9       76.16       93.72      6.87 o 
   1   5   9      112.00      105.99     17.91 o 
  -8   6   9       66.20       63.66      5.75 o 
  -7   6   9       30.99       26.17      2.49 o 
  -6   6   9       27.01       31.35      3.16 o 
  -5   6   9       37.96       25.20      4.36 o 
  -4   6   9       42.77       43.30      5.66 o 
  -3   6   9      554.43      545.76     22.57 o 
  -2   6   9       89.01       95.78      9.93 o 
  -1   6   9       23.94       21.53      3.16 o 
  -6   7   9      173.76      177.89      8.33 o 
  -5   7   9        6.75       11.35      1.90 o 
  -4   7   9       20.94       20.21      2.29 o 
  -3   7   9        2.25        2.69      1.50 o 
   0 -11  10        1.60        2.23      2.78 o 
   1 -11  10       52.84       56.95      4.38 o 
   2 -11  10      381.18      370.70     16.20 o 
   3 -11  10       49.24       47.51      5.94 o 
  -3 -10  10       31.67       18.78      2.62 o 
  -2 -10  10      126.51      113.84      6.69 o 
  -1 -10  10      104.65       95.63      5.83 o 
   0 -10  10       15.66       14.36      2.35 o 
   1 -10  10       90.73       99.01      5.96 o 
   2 -10  10      145.07      139.49      7.15 o 
   3 -10  10       34.79       49.37      5.75 o 
   4 -10  10       28.03       21.11      4.01 o 
  -4  -9  10       99.50       84.26      7.42 o 
  -3  -9  10      183.29      156.48      7.80 o 
  -2  -9  10       67.74       64.49      4.53 o 
  -1  -9  10        5.85        4.83      1.84 o 
   0  -9  10       39.14       40.85      7.98 o 
   1  -9  10      500.19      502.93     21.19 o 
   2  -9  10      419.32      433.25     14.96 o 
   3  -9  10        8.00        3.53      2.41 o 
   4  -9  10       10.00       15.53      3.30 o 
   5  -9  10       58.50       49.85     10.39 o 
  -5  -8  10        0.04        0.56      2.04 o 
  -4  -8  10      307.19      281.05     12.53 o 
  -3  -8  10      177.36      193.32     13.83 o 
  -2  -8  10      980.88      946.09     38.52 o 
  -1  -8  10       96.89       95.83      5.44 o 
   0  -8  10      128.04      124.32      5.14 o 
   1  -8  10      237.88      229.96     10.41 o 
   2  -8  10      303.79      317.02     13.84 o 
   3  -8  10      337.15      355.93     20.67 o 
   4  -8  10       39.20       60.71      8.44 o 
   5  -8  10       53.68       54.69     15.13 o 
   6  -8  10       36.01       24.46      3.68 o 
  -6  -7  10       66.90       79.14      5.38 o 
  -5  -7  10       44.48       41.76      3.28 o 
  -4  -7  10       26.79       23.66      2.34 o 
  -3  -7  10       67.41       62.62      3.43 o 
  -2  -7  10        8.36        7.02      2.40 o 
  -1  -7  10      214.48      216.18      7.93 o 
   0  -7  10       38.89       45.61      2.70 o 
   1  -7  10      221.12      205.20      9.38 o 
   2  -7  10       39.42       30.71      8.16 o 
   3  -7  10      295.74      274.90     23.29 o 
   4  -7  10      388.11      412.16     23.04 o 
   5  -7  10      181.56      176.35     10.65 o 
   6  -7  10      323.32      331.12     54.38 o 
  -7  -6  10       44.15       48.39      8.26 o 
  -6  -6  10      114.81      106.61      7.52 o 
  -5  -6  10      509.93      496.84     16.93 o 
  -4  -6  10      310.35      313.66     11.07 o 
  -3  -6  10       93.23      101.66      4.32 o 
  -2  -6  10        9.69       11.38      1.94 o 
  -1  -6  10       54.30       53.07      3.61 o 
   0  -6  10       91.11       83.80     13.18 o 
   1  -6  10      185.84      192.55     23.34 o 
   2  -6  10      263.92      268.18     12.42 o 
   3  -6  10        7.06       11.57      3.34 o 
   4  -6  10       17.73       16.25      5.53 o 
   5  -6  10        0.15        0.00      2.32 o 
   6  -6  10        2.21        1.05      7.89 o 
  -8  -5  10       63.04       67.00      6.31 o 
  -7  -5  10        6.65        4.27      2.23 o 
  -6  -5  10        0.31        2.04      1.86 o 
  -5  -5  10        5.71        8.89      1.84 o 
  -4  -5  10      782.64      767.04     31.17 o 
  -3  -5  10      682.52      682.97     27.89 o 
  -2  -5  10      470.11      455.65     18.96 o 
  -1  -5  10       26.32       28.88      2.48 o 
   0  -5  10       60.05       50.44      8.54 o 
   1  -5  10       81.28       95.09      6.23 o 
   2  -5  10       82.48       77.15      4.20 o 
   3  -5  10      130.50      134.37     12.20 o 
   4  -5  10       14.52       17.30     10.77 o 
   5  -5  10      404.26      429.69     25.32 o 
   6  -5  10       12.16       18.43      2.94 o 
  -8  -4  10       48.02       57.72      5.38 o 
  -7  -4  10      156.87      151.81     10.21 o 
  -6  -4  10       96.70       97.62      7.24 o 
  -5  -4  10     1205.44     1099.54     44.16 o 
  -4  -4  10        9.13       14.89      2.97 o 
  -3  -4  10        1.15        0.71      1.11 o 
  -2  -4  10       40.28       26.69      2.35 o 
  -1  -4  10      242.77      218.94     16.61 o 
   0  -4  10       33.66       26.21      3.46 o 
   1  -4  10       40.76       40.79     14.65 o 
   2  -4  10      230.68      222.06     12.86 o 
   3  -4  10      229.30      210.90     12.14 o 
   4  -4  10      280.02      272.32     14.82 o 
   5  -4  10      234.19      226.85     13.48 o 
   6  -4  10       12.86       16.11      7.15 o 
  -9  -3  10       72.63       86.67      7.05 o 
  -8  -3  10       52.25       51.97      5.01 o 
  -7  -3  10        7.45        6.87      2.04 o 
  -6  -3  10      316.08      313.05     15.68 o 
  -5  -3  10       33.25       25.91      2.78 o 
  -4  -3  10      779.35      752.48     30.58 o 
  -3  -3  10      315.95      294.15     12.60 o 
  -2  -3  10      275.75      261.42     11.29 o 
  -1  -3  10      163.81      155.69      7.08 o 
   0  -3  10     1193.45     1184.33     44.64 o 
   1  -3  10      616.29      598.36     48.62 o 
   2  -3  10       42.37       47.55      8.23 o 
   3  -3  10      133.72      122.28      7.90 o 
   4  -3  10      148.92      123.51      8.95 o 
   5  -3  10      117.76      124.76      8.28 o 
   6  -3  10       53.65       63.43      8.07 o 
  -9  -2  10      170.41      178.54     11.69 o 
  -8  -2  10      219.23      211.57     13.36 o 
  -7  -2  10      164.80      162.95     10.58 o 
  -6  -2  10      282.74      271.81     11.68 o 
  -5  -2  10       85.50       80.62      4.55 o 
  -4  -2  10      565.94      570.66     23.36 o 
  -3  -2  10     1160.24     1137.51     45.54 o 
  -2  -2  10      470.57      454.06     18.77 o 
  -1  -2  10      909.28      868.80     34.97 o 
   0  -2  10      382.00      356.56     14.39 o 
   1  -2  10        0.78        1.83      1.96 o 
   2  -2  10      465.32      456.61     23.33 o 
   3  -2  10       60.74       62.11      8.81 o 
   4  -2  10       37.45       35.07      4.68 o 
   5  -2  10       19.29       28.21      3.34 o 
  -9  -1  10       32.45       32.11      3.90 o 
  -8  -1  10       94.66       97.62      7.05 o 
  -7  -1  10      278.48      285.44     17.45 o 
  -6  -1  10       10.88       10.70      5.94 o 
  -5  -1  10      486.51      467.54     19.29 o 
  -4  -1  10      303.43      268.59     11.55 o 
  -3  -1  10        2.30        4.12      1.24 o 
  -2  -1  10        1.45        2.60      1.67 o 
  -1  -1  10      874.42      844.85     33.99 o 
   0  -1  10      691.00      688.08     33.88 o 
   1  -1  10      412.71      403.91     23.32 o 
   2  -1  10       91.54       88.09     13.02 o 
   3  -1  10      521.93      524.76     26.03 o 
   4  -1  10      456.23      438.04     20.28 o 
   5  -1  10      152.94      173.47     21.34 o 
  -9   0  10      116.74      151.26     10.02 o 
  -8   0  10        2.51        3.34      1.86 o 
  -7   0  10      263.37      259.09     15.96 o 
  -6   0  10      338.87      339.31     14.30 o 
  -5   0  10      363.90      359.68     15.09 o 
  -4   0  10      857.51      878.08     35.30 o 
  -3   0  10      183.50      183.83     15.96 o 
  -2   0  10       20.60       23.08      2.03 o 
  -1   0  10        8.95        9.54      1.50 o 
   0   0  10        5.79        4.62      1.24 o 
   1   0  10        1.39        2.24      6.87 o 
   2   0  10        4.17        4.68      3.73 o 
   3   0  10      122.65      135.22      8.06 o 
   4   0  10        5.20        2.94      1.79 o 
  -9   1  10       94.41       99.11      7.24 o 
  -8   1  10      203.45      208.05     13.18 o 
  -7   1  10      458.13      419.99     24.68 o 
  -6   1  10       10.87        6.32      1.31 o 
  -5   1  10        1.87        1.88      3.16 o 
  -4   1  10      104.27       98.27      4.99 o 
  -3   1  10       23.28       20.42      1.97 o 
  -2   1  10       33.66       39.92      2.82 o 
  -1   1  10       10.22        7.97      1.37 o 
   0   1  10       36.59       41.07      6.18 o 
   1   1  10        0.11        0.00      2.32 o 
   2   1  10       74.70       75.14     14.57 o 
   3   1  10      306.82      327.27     23.73 o 
   4   1  10       40.09       41.20      4.08 o 
  -9   2  10       12.17        9.28      2.23 o 
  -8   2  10      245.76      217.51     13.73 o 
  -7   2  10      149.97      162.21     11.79 o 
  -6   2  10      215.00      212.05      9.38 o 
  -5   2  10      960.29     1002.91     40.22 o 
  -4   2  10      595.91      613.15     27.28 o 
  -3   2  10      294.03      302.35     12.93 o 
  -2   2  10      242.73      246.09     10.69 o 
  -1   2  10      186.82      188.65      8.46 o 
   0   2  10        5.66        4.42      1.24 o 
   1   2  10      169.77      164.28     12.90 o 
   2   2  10       26.16       25.49      3.22 o 
   3   2  10        5.76        2.22      3.10 o 
  -9   3  10       49.88       45.28      4.45 o 
  -8   3  10        2.64        6.68      2.23 o 
  -7   3  10      494.34      515.04     21.26 o 
  -6   3  10      270.76      270.16     11.68 o 
  -5   3  10        3.00        3.06      1.31 o 
  -4   3  10      148.96      165.73      7.61 o 
  -3   3  10       20.87       18.29      3.25 o 
  -2   3  10      142.08      150.67      7.70 o 
  -1   3  10       66.89       64.95      4.27 o 
   0   3  10      508.84      502.21     29.51 o 
   1   3  10       48.37       50.90      7.89 o 
   2   3  10       23.21       37.27      9.84 o 
  -9   4  10       31.81       19.86      3.16 o 
  -8   4  10      214.67      246.28     15.40 o 
  -7   4  10      703.14      734.03     29.97 o 
  -6   4  10      390.21      390.21     16.47 o 
  -5   4  10       33.82       36.52      7.42 o 
  -4   4  10        4.51        4.87      1.50 o 
  -3   4  10     1075.34     1043.26     41.93 o 
  -2   4  10      176.44      195.33      8.86 o 
  -1   4  10       16.00       17.67      2.09 o 
   0   4  10        6.90       15.22      2.78 o 
   1   4  10       51.15       59.88      5.44 o 
  -8   5  10      211.65      242.75     15.22 o 
  -7   5  10      309.18      333.08     16.05 o 
  -6   5  10       75.98       75.28      4.59 o 
  -5   5  10      110.54      113.30      5.77 o 
  -4   5  10       51.19       48.00      4.83 o 
  -3   5  10      115.78      103.15      5.38 o 
  -2   5  10       17.98       18.86      4.55 o 
  -1   5  10      222.07      229.39     14.66 o 
  -6   6  10      114.39      115.97      6.40 o 
  -5   6  10       38.72       42.63      3.34 o 
  -4   6  10      173.54      172.13      8.07 o 
  -3   6  10      152.41      157.42      7.55 o 
  -2 -10  11      129.68      122.81      6.92 o 
  -1 -10  11      113.36       91.21      5.84 o 
   0 -10  11        8.88        7.55      2.16 o 
   1 -10  11        0.14        0.00      2.02 o 
   2 -10  11        5.78       19.86      4.08 o 
   3 -10  11      277.13      274.30     18.00 o 
  -4  -9  11       15.93       14.37      2.43 o 
  -3  -9  11        5.15        3.99      2.78 o 
  -2  -9  11      257.61      260.42     11.94 o 
  -1  -9  11       66.75       83.36      4.35 o 
   0  -9  11      260.90      288.38     12.42 o 
   1  -9  11      143.21      142.50      5.85 o 
   2  -9  11        9.97       12.43      3.53 o 
   3  -9  11        0.38        2.04      2.78 o 
   4  -9  11       21.10       28.52      4.37 o 
  -5  -8  11       80.26       91.68      5.58 o 
  -4  -8  11      334.63      306.66     11.80 o 
  -3  -8  11      202.00      215.92      8.21 o 
  -2  -8  11      228.09      216.03      8.66 o 
  -1  -8  11       11.53       12.85      1.67 o 
   0  -8  11        0.84        4.11      1.26 o 
   1  -8  11      165.44      172.12      8.33 o 
   2  -8  11      423.53      425.00     25.98 o 
   3  -8  11       16.79       19.15      3.66 o 
   4  -8  11       21.93       21.86      3.90 o 
   5  -8  11       26.24       28.87      3.99 o 
  -6  -7  11       29.74       34.10      4.83 o 
  -5  -7  11        0.01        0.00      1.95 o 
  -4  -7  11       56.69       52.30      3.95 o 
  -3  -7  11      265.00      250.38     11.35 o 
  -2  -7  11      365.76      378.26     16.34 o 
  -1  -7  11        4.36        5.33      1.69 o 
   0  -7  11       20.81       21.38      2.43 o 
   1  -7  11      109.33      100.93      5.94 o 
   2  -7  11      123.89      113.83      8.51 o 
   3  -7  11       44.63       41.32     16.89 o 
   4  -7  11      160.01      187.93     12.05 o 
   5  -7  11       78.85       97.58      7.56 o 
  -7  -6  11      216.12      219.37     14.29 o 
  -6  -6  11      298.96      272.63     17.26 o 
  -5  -6  11      441.66      415.54     17.72 o 
  -4  -6  11      201.28      172.13      8.20 o 
  -3  -6  11      105.69       98.04     11.41 o 
  -2  -6  11      166.13      167.88      8.00 o 
  -1  -6  11      232.44      211.56      9.64 o 
   0  -6  11      248.42      222.79     18.28 o 
   1  -6  11      126.62      134.65      6.62 o 
   2  -6  11       18.75       20.03     14.94 o 
   3  -6  11       20.96       24.17      5.01 o 
   4  -6  11       36.06       33.93      4.36 o 
   5  -6  11      120.90      111.87     11.52 o 
  -7  -5  11       71.58       82.03      7.05 o 
  -6  -5  11       31.88       35.63      4.27 o 
  -5  -5  11       79.18       96.87      5.85 o 
  -4  -5  11       60.90       60.24      8.07 o 
  -3  -5  11      389.24      377.96     20.14 o 
  -2  -5  11       71.61       61.10      3.99 o 
  -1  -5  11       14.37       13.12      2.41 o 
   0  -5  11      109.72       98.12      5.11 o 
   1  -5  11      212.57      215.27     11.11 o 
   2  -5  11      941.99      904.85     47.45 o 
   3  -5  11       82.59       80.99      9.56 o 
   4  -5  11       33.14       42.69     12.07 o 
   5  -5  11       39.13       31.69      3.99 o 
  -8  -4  11      254.55      288.97     18.00 o 
  -7  -4  11       71.29       79.80      6.87 o 
  -6  -4  11       15.22       15.59      2.97 o 
  -5  -4  11      371.83      365.26     15.62 o 
  -4  -4  11      316.98      313.51     13.58 o 
  -3  -4  11       10.93        9.47      1.71 o 
  -2  -4  11      440.61      440.37     18.37 o 
  -1  -4  11       21.67       18.90      2.16 o 
   0  -4  11        3.64        0.71      3.99 o 
   1  -4  11        4.97        6.10      1.42 o 
   2  -4  11      159.54      207.49     48.44 o 
   3  -4  11      596.80      609.09     30.51 o 
   4  -4  11       90.94       89.01      6.53 o 
   5  -4  11      221.69      227.51     13.75 o 
  -8  -3  11       11.65       11.88      2.60 o 
  -7  -3  11      328.75      310.87     19.12 o 
  -6  -3  11      465.41      465.12     19.36 o 
  -5  -3  11       24.40       21.69      3.53 o 
  -4  -3  11       91.31      105.09      5.38 o 
  -3  -3  11      194.04      193.56     10.67 o 
  -2  -3  11        4.16        5.32      1.44 o 
  -1  -3  11      495.23      479.58     19.88 o 
   0  -3  11       29.17       35.71      4.83 o 
   1  -3  11       93.06       93.16      9.97 o 
   2  -3  11        1.39        0.00      1.85 o 
   3  -3  11       16.19       10.15      2.90 o 
   4  -3  11       30.14       26.50      4.56 o 
   5  -3  11       30.22       23.06      3.31 o 
  -8  -2  11       94.73       93.17      7.05 o 
  -7  -2  11       56.69       64.03      5.75 o 
  -6  -2  11       23.04       19.06      2.23 o 
  -5  -2  11      441.08      429.76     19.77 o 
  -4  -2  11     1135.92     1094.41     43.96 o 
  -3  -2  11      123.48      138.11      6.63 o 
  -2  -2  11       44.71       42.86      3.53 o 
  -1  -2  11      127.90      135.53      6.50 o 
   0  -2  11       25.07       21.76      2.16 o 
   1  -2  11      184.30      186.55     11.56 o 
   2  -2  11     1232.96     1249.52     63.48 o 
   3  -2  11      234.95      269.25     15.74 o 
   4  -2  11       23.76       21.40      3.08 o 
  -9  -1  11      105.73      121.93      8.72 o 
  -8  -1  11      566.29      514.09     30.25 o 
  -7  -1  11       40.27       41.02      4.27 o 
  -6  -1  11       86.28       83.57     11.88 o 
  -5  -1  11        8.54        7.85      1.95 o 
  -4  -1  11      399.87      385.22     16.21 o 
  -3  -1  11      582.38      568.62     23.36 o 
  -2  -1  11      311.70      288.14     12.40 o 
  -1  -1  11      310.19      282.90     18.56 o 
   0  -1  11      654.94      625.98     25.52 o 
   1  -1  11       32.65       38.59      4.83 o 
   2  -1  11        1.54        0.00      8.35 o 
   3  -1  11       36.25       43.82     14.38 o 
   4  -1  11        0.56        0.00      2.54 o 
  -9   0  11        6.01        5.38      2.23 o 
  -8   0  11        2.95        2.78      2.04 o 
  -7   0  11      482.04      473.26     27.84 o 
  -6   0  11      314.02      340.65     14.44 o 
  -5   0  11     1257.68     1198.67     48.03 o 
  -4   0  11      126.58      118.72      7.42 o 
  -3   0  11        2.03        0.74      1.11 o 
  -2   0  11       51.91       48.32      3.43 o 
  -1   0  11      170.24      170.84      7.81 o 
   0   0  11       34.88       46.17      3.34 o 
   1   0  11        6.31        5.65     11.79 o 
   2   0  11       24.31       32.07     14.85 o 
   3   0  11       32.64       28.89      3.95 o 
  -9   1  11      160.85      160.35     10.76 o 
  -8   1  11       45.44       44.91      4.64 o 
  -7   1  11       55.56       43.61      4.45 o 
  -6   1  11       31.31       23.00      4.73 o 
  -5   1  11       10.65       11.27      1.71 o 
  -4   1  11      450.24      438.74     18.31 o 
  -3   1  11      118.91      116.19      9.84 o 
  -2   1  11      465.94      466.35     19.36 o 
  -1   1  11        2.96        3.63      1.37 o 
   0   1  11      190.79      212.87     13.55 o 
   1   1  11      351.54      342.55     21.99 o 
   2   1  11      140.96      134.23      8.79 o 
  -9   2  11      159.65      153.30     10.21 o 
  -8   2  11      415.17      411.83     24.50 o 
  -7   2  11       11.44        9.66      2.23 o 
  -6   2  11        0.64        1.30      1.18 o 
  -5   2  11      321.13      319.44     13.71 o 
  -4   2  11       14.91       16.42      6.50 o 
  -3   2  11      245.92      249.31     10.96 o 
  -2   2  11      187.70      203.60      9.12 o 
  -1   2  11      370.55      402.43     16.86 o 
   0   2  11        8.26        7.79      2.41 o 
   1   2  11       10.17        6.96      6.68 o 
   2   2  11       74.26       59.74      5.47 o 
  -8   3  11        0.44        1.11      1.86 o 
  -7   3  11      299.40      322.28     13.84 o 
  -6   3  11      161.22      160.52      7.55 o 
  -5   3  11      104.09      100.33      5.25 o 
  -4   3  11      246.50      257.34     11.29 o 
  -3   3  11      149.78      151.15      7.15 o 
  -2   3  11       62.57       56.50      3.74 o 
  -1   3  11      104.72      124.28      6.10 o 
   0   3  11      150.36      147.92     10.02 o 
   1   3  11       22.25       30.92      7.98 o 
  -7   4  11       24.94       25.24      2.49 o 
  -6   4  11        1.14        3.90      1.57 o 
  -5   4  11      134.60      137.09      6.69 o 
  -4   4  11       35.47       38.84      5.47 o 
  -3   4  11      137.67      125.43      7.98 o 
  -2   4  11        2.06        6.04      4.08 o 
  -1   4  11        1.36        0.00      1.86 o 
  -6   5  11       16.14       15.37      3.06 o 
  -5   5  11        0.03        0.00      1.29 o 
  -4   5  11       72.80       70.82      4.46 o 
  -3   5  11      156.18      164.25      7.81 o 
   0 -10  12       62.23       64.15      6.98 o 
   1 -10  12      204.21      207.41     11.83 o 
  -3  -9  12        4.32        6.67      2.10 o 
  -2  -9  12      256.51      245.58      9.25 o 
  -1  -9  12       28.53       37.30      4.51 o 
   0  -9  12       93.33       83.69      4.38 o 
   1  -9  12       24.19       26.48      2.93 o 
   2  -9  12       50.63       50.11      6.12 o 
   3  -9  12        0.95        2.60      2.78 o 
  -4  -8  12       27.51       29.94      2.49 o 
  -3  -8  12        0.07        0.32      1.30 o 
  -2  -8  12       33.29       43.38      2.87 o 
  -1  -8  12      105.06       94.47      6.96 o 
   0  -8  12       29.95       34.42      3.27 o 
   1  -8  12       62.26       61.77      4.38 o 
   2  -8  12      109.02      120.63     10.02 o 
   3  -8  12       19.58       13.32     12.34 o 
  -5  -7  12      122.47      119.71      9.09 o 
  -4  -7  12      287.94      284.01     12.73 o 
  -3  -7  12      459.32      415.91     31.64 o 
  -2  -7  12      227.76      200.26      9.51 o 
  -1  -7  12       65.78       52.25      9.74 o 
   0  -7  12      154.01      145.40      7.28 o 
   1  -7  12       34.35       36.87      3.12 o 
   2  -7  12       17.24       18.93      3.71 o 
   3  -7  12        2.24        0.00     13.46 o 
   4  -7  12       25.51       23.24      7.15 o 
  -6  -6  12      131.06      125.83      9.28 o 
  -5  -6  12        0.29        1.30      1.57 o 
  -4  -6  12      153.79      153.29     16.33 o 
  -3  -6  12       18.78       23.38      3.34 o 
  -2  -6  12        1.18        0.00      1.24 o 
  -1  -6  12       11.55       15.66      3.99 o 
   0  -6  12      207.47      209.87      9.71 o 
   1  -6  12       60.69       66.22     10.49 o 
   2  -6  12       21.36       31.35      5.57 o 
   3  -6  12      267.68      283.36     19.02 o 
   4  -6  12      135.52      146.40      9.81 o 
  -7  -5  12       33.18       27.28      4.08 o 
  -6  -5  12       42.20       39.53      4.64 o 
  -5  -5  12      324.88      310.69     15.87 o 
  -4  -5  12      220.01      226.62     10.37 o 
  -3  -5  12      278.01      283.30     12.53 o 
  -2  -5  12      186.75      205.06      9.45 o 
  -1  -5  12      446.59      446.73     31.18 o 
   0  -5  12      111.23      123.26     14.57 o 
   1  -5  12      163.47      159.75      7.60 o 
   2  -5  12       52.87       53.45      6.77 o 
   3  -5  12       35.49       36.26      4.40 o 
   4  -5  12       19.30       21.72      3.48 o 
  -7  -4  12       27.28       28.40      4.08 o 
  -6  -4  12       21.08       18.16      2.23 o 
  -5  -4  12        2.06        0.00      2.23 o 
  -4  -4  12      740.99      695.79     40.18 o 
  -3  -4  12       26.04       26.24      2.61 o 
  -2  -4  12       45.34       45.32      7.15 o 
  -1  -4  12       17.11       15.94      2.22 o 
   0  -4  12      139.53      145.71      7.01 o 
   1  -4  12      157.17      153.60     13.08 o 
   2  -4  12      230.61      248.73     15.19 o 
   3  -4  12      187.06      177.30     14.38 o 
   4  -4  12        0.80       27.47     21.34 o 
  -8  -3  12      203.59      198.40     12.99 o 
  -7  -3  12      333.47      295.83     18.37 o 
  -6  -3  12      500.62      490.90     20.54 o 
  -5  -3  12      285.34      259.98     11.55 o 
  -4  -3  12       87.05       87.07     11.04 o 
  -3  -3  12       10.26        9.33      1.82 o 
  -2  -3  12      392.70      379.88     16.14 o 
  -1  -3  12      361.83      345.63     22.73 o 
   0  -3  12      197.86      214.87     12.53 o 
   1  -3  12        5.88       10.12      6.22 o 
   2  -3  12       20.47       12.50     11.04 o 
   3  -3  12       52.33       79.28      7.15 o 
   4  -3  12      233.33      208.95     28.40 o 
  -8  -2  12      218.99      213.80     13.92 o 
  -7  -2  12      169.29      176.50     11.69 o 
  -6  -2  12      100.98      117.78     13.92 o 
  -5  -2  12      304.55      307.93     13.39 o 
  -4  -2  12       74.69       78.21      4.72 o 
  -3  -2  12      162.10      171.07      8.00 o 
  -2  -2  12      417.54      401.33     16.93 o 
  -1  -2  12      719.55      718.34     55.12 o 
   0  -2  12       28.60       31.69      2.67 o 
   1  -2  12      468.54      515.65     37.49 o 
   2  -2  12      132.17      151.70     28.30 o 
   3  -2  12        1.05        0.00      2.41 o 
  -8  -1  12      337.13      310.87     19.12 o 
  -7  -1  12       12.41       10.58      2.60 o 
  -6  -1  12       76.53       68.58      5.57 o 
  -5  -1  12       11.22       12.83      1.84 o 
  -4  -1  12       69.12       61.20      8.82 o 
  -3  -1  12      235.17      245.53     10.83 o 
  -2  -1  12       82.61       80.83      4.51 o 
  -1  -1  12       35.53       38.84      3.01 o 
   0  -1  12       76.80       78.01      9.56 o 
   1  -1  12       26.72       25.08     13.27 o 
   2  -1  12       40.99       49.63     16.05 o 
   3  -1  12       23.48       14.30      8.17 o 
  -8   0  12       82.51       83.14      7.05 o 
  -7   0  12      186.15      192.09     12.62 o 
  -6   0  12       34.44       38.65      3.02 o 
  -5   0  12      101.42      104.11      5.38 o 
  -4   0  12       25.60       27.43      6.31 o 
  -3   0  12       11.82       12.32      1.82 o 
  -2   0  12       56.95       61.85      4.00 o 
  -1   0  12       51.41       48.76      6.50 o 
   0   0  12       60.04       57.35      5.57 o 
   1   0  12       80.36       76.11     17.63 o 
   2   0  12       12.51       10.39      8.44 o 
  -8   1  12      194.06      187.63     12.25 o 
  -7   1  12      220.19      219.37     14.10 o 
  -6   1  12      161.89      149.89     17.91 o 
  -5   1  12      127.18      138.95      6.82 o 
  -4   1  12       56.39       53.99      3.74 o 
  -3   1  12       59.52       60.38      4.06 o 
  -2   1  12        8.29        5.18      1.50 o 
  -1   1  12      182.14      172.01      8.00 o 
   0   1  12       92.35       83.14      7.05 o 
   1   1  12      142.66      124.96      8.46 o 
  -7   2  12       12.88       12.26      2.03 o 
  -6   2  12        6.90        9.33      3.80 o 
  -5   2  12       70.77       87.22      5.12 o 
  -4   2  12      488.85      480.28     20.08 o 
  -3   2  12       67.03       72.17      4.53 o 
  -2   2  12        0.42        0.00      1.95 o 
  -1   2  12      285.69      298.43     18.56 o 
   0   2  12       24.60       20.60      3.34 o 
  -7   3  12      333.39      348.02     20.69 o 
  -6   3  12      182.11      199.46      9.19 o 
  -5   3  12       53.97       50.86      3.67 o 
  -4   3  12       19.57       17.73      2.23 o 
  -3   3  12      334.94      361.51     34.80 o 
  -2   3  12       30.60       32.86      2.82 o 
  -1   3  12      375.27      441.15     26.35 o 
  -4   4  12        3.30        3.06      1.57 o 
  -3  -8  13      137.04      125.58      7.07 o 
  -2  -8  13      312.08      298.77     13.58 o 
  -1  -8  13      112.15      110.81      6.68 o 
   0  -8  13       22.42       28.17      4.64 o 
   1  -8  13        3.97       11.14      3.34 o 
   2  -8  13        0.09        0.00      2.78 o 
  -4  -7  13       28.54       26.69      9.74 o 
  -3  -7  13      198.86      174.22     16.15 o 
  -2  -7  13        0.73        0.00      2.97 o 
  -1  -7  13        4.31        8.75      1.96 o 
   0  -7  13       72.97       84.80     11.88 o 
   1  -7  13      107.06      114.32      9.65 o 
   2  -7  13      243.62      241.45     15.96 o 
  -5  -6  13       78.63       83.28     12.81 o 
  -4  -6  13      107.40      117.30      6.50 o 
  -3  -6  13       31.08       35.04     11.32 o 
  -2  -6  13       35.97       41.06      3.54 o 
  -1  -6  13        0.88        0.91      1.76 o 
   0  -6  13       14.50       13.80      2.16 o 
   1  -6  13      126.64      103.93      8.91 o 
   2  -6  13       65.00       64.52     11.79 o 
   3  -6  13      115.29      118.55      8.86 o 
  -6  -5  13       66.06       67.37      6.50 o 
  -5  -5  13       34.98       37.87      3.53 o 
  -4  -5  13        6.04        6.22      1.82 o 
  -3  -5  13       40.21       32.40      7.61 o 
  -2  -5  13      952.47      940.18     38.12 o 
  -1  -5  13      276.83      269.31     12.00 o 
   0  -5  13       17.46       17.18      2.22 o 
   1  -5  13       10.82       17.45      3.53 o 
   2  -5  13        2.75       28.95     30.07 o 
   3  -5  13       40.46       40.61      7.79 o 
  -6  -4  13      273.57      299.73     18.74 o 
  -5  -4  13      127.42      132.13      6.76 o 
  -4  -4  13      264.66      274.30     12.27 o 
  -3  -4  13        1.00        0.00      3.80 o 
  -2  -4  13        4.74        4.44      1.95 o 
  -1  -4  13        4.20        3.71      1.67 o 
   0  -4  13        0.88        1.87      1.43 o 
   1  -4  13       81.19       73.87      6.87 o 
   2  -4  13       42.83       51.22     11.88 o 
  -7  -3  13       82.53       84.63      7.42 o 
  -6  -3  13       21.54       29.29      2.95 o 
  -5  -3  13      104.43      102.79      6.22 o 
  -4  -3  13       40.43       45.78      3.61 o 
  -3  -3  13      105.10      108.65     15.13 o 
  -2  -3  13      290.22      277.81     12.33 o 
  -1  -3  13        7.92        8.55      4.83 o 
   0  -3  13       90.37       92.61     11.23 o 
   1  -3  13      284.68      323.86     20.04 o 
   2  -3  13      118.86      127.99      9.06 o 
  -7  -2  13      153.62      153.30     10.58 o 
  -6  -2  13      255.12      246.01     11.02 o 
  -5  -2  13       94.98       85.65     10.30 o 
  -4  -2  13      263.71      242.32     10.89 o 
  -3  -2  13      283.85      296.78     12.99 o 
  -2  -2  13      379.61      369.55     15.81 o 
  -1  -2  13      138.70      150.68      7.21 o 
   0  -2  13        9.19       10.39      2.78 o 
   1  -2  13       78.26       75.16      6.68 o 
   2  -2  13       34.09       29.31      4.04 o 
  -7  -1  13        9.27       14.85      3.16 o 
  -6  -1  13        1.69        0.24      1.37 o 
  -5  -1  13        1.51        2.32      1.44 o 
  -4  -1  13        5.88       10.84      1.87 o 
  -3  -1  13       62.73       62.85      4.13 o 
  -2  -1  13        1.38        1.11      2.04 o 
  -1  -1  13       82.77       88.10      4.97 o 
   0  -1  13      120.66      115.99      8.54 o 
   1  -1  13      170.91      171.83     23.20 o 
  -7   0  13       30.36       23.38      3.71 o 
  -6   0  13        0.06        2.63      1.43 o 
  -5   0  13       18.18       21.64      2.43 o 
  -4   0  13      251.97      267.71     11.88 o 
  -3   0  13      224.12      233.52     14.20 o 
  -2   0  13      285.05      282.46     13.55 o 
  -1   0  13       38.43       31.90      2.88 o 
   0   0  13        0.52        0.00      1.86 o 
  -6   1  13      136.19      130.20      6.56 o 
  -5   1  13      114.42      118.18      7.61 o 
  -4   1  13       49.18       55.92      5.29 o 
  -3   1  13      138.89      135.15      6.82 o 
  -2   1  13      119.73      139.89      6.95 o 
  -1   1  13      118.48      126.20      9.28 o 
  -5   2  13       70.13       74.65      4.72 o 
  -4   2  13      181.60      179.32      8.46 o 
  -3   2  13       29.82       32.51      3.01 o 
  -2   2  13       22.51       16.74      2.23 o 
  -2  -7  14      219.68      222.15     10.63 o 
  -1  -7  14       69.97       67.79      4.78 o 
   0  -7  14       77.25       80.50      5.36 o 
  -4  -6  14      148.26      153.73      7.87 o 
  -3  -6  14       38.04       36.31      5.85 o 
  -2  -6  14       21.77       31.52      3.12 o 
  -1  -6  14        5.59        5.13      4.45 o 
   0  -6  14      125.60      131.40     10.02 o 
   1  -6  14      357.08      391.23     24.31 o 
  -4  -5  14      161.09      151.32     15.50 o 
  -3  -5  14       28.59       29.62      3.07 o 
  -2  -5  14      300.41      308.50     13.71 o 
  -1  -5  14       19.37       21.23      2.59 o 
   0  -5  14        1.42        1.86      2.78 o 
   1  -5  14        0.22        0.00      2.23 o 
  -5  -4  14        6.09        6.47      1.96 o 
  -4  -4  14      158.51      155.99      7.80 o 
  -3  -4  14       73.12       70.48      4.79 o 
  -2  -4  14      187.50      199.36     10.67 o 
  -1  -4  14      116.66      129.62      6.69 o 
   0  -4  14      103.94      103.75      8.72 o 
   1  -4  14       77.15       72.20      7.05 o 
  -5  -3  14      223.69      211.77      9.84 o 
  -4  -3  14       61.38       62.71      4.38 o 
  -3  -3  14       45.04       48.74      4.27 o 
  -2  -3  14       25.86       19.90      2.88 o 
  -1  -3  14      199.42      196.50      9.25 o 
   0  -3  14      131.37      144.02     10.39 o 
  -5  -2  14       13.29        7.61      2.60 o 
  -4  -2  14        5.79        7.69      2.69 o 
  -3  -2  14       25.93       26.09      3.80 o 
  -2  -2  14       30.73       41.34      3.40 o 
  -1  -2  14       22.36       27.47      2.75 o 
   0  -2  14        0.40        0.00      2.23 o 
  -5  -1  14       23.06       17.44      4.45 o 
  -4  -1  14        7.34        5.35      2.97 o 
  -3  -1  14        0.21        0.98      2.97 o 
  -2  -1  14      287.83      279.66     12.47 o 
  -1  -1  14      177.97      181.88     12.43 o 
  -4   0  14      209.96      236.13     10.76 o 
  -3   0  14       37.36       36.68      3.21 o 
                                                 
